# Supplementary material for: Knowledge and awareness of oral cancer among adults in North-Western Italy: A cross-sectional questionnaire-based survey in community pharmacies
Source: PLoS One. 2026 Jul 24;21(7):e0354509. doi: 10.1371/journal.pone.0354509 (PMC13399452; doi:10.1371/journal.pone.0354509)
Supplement: S2 File — (XLSX) [file pone.0354509.s003.xlsx]

## Sheet: Sheet1
AGE	GENDER	What is your highest level of education?	Do you smoke?	Do you attend dental check-ups?	Which of the following tumors are considered malignant?	Have you ever heard of oral cancer?	If yes, where did you hear about it?	Which of the following are considered risk factors for oral cancer?	Which of the following are considered symptoms of oral cancer?	Is oral cancer and aggressive or low-aggressive cancer?	At what age does oral cancer typically occur?	Whom would you consult if you suspected oral cancer or wished to undergo a preventive check-up?	Which communication channels do you think are most effective for disseminating information about oral cancer?
21-25	Female	High school	NO	Check-up once a year	Hepatic carcinoma, Lung cancer, Oral cancer	Yes	Internet, Pharmacist, Friends or relatives	Smoking, Alcohol consumption, Poor oral hygiene, Repeated trauma to the inner surface of the mouth	Pain or difficulty swallowing, White or red patches on the lining of the mouth or tongue, Persistent lumps in the mouth, Persistent lumps in the neck glands, Painful mouth ulcers, that do not heal within a few weeks	Aggressive tumor	40-60	General practitioner, Oncology specialist	Pharmacies, Internet and social media, Schools
21-25	Female	High school	Electronic cigarettes	I have a check-up every 6 months	Hepatic carcinoma, Lung cancer, Oral cancer	Yes	Internet, Doctor, Friends or relatives	Smoking, Poor oral hygiene	Pain or difficulty swallowing, Persistent lumps in the mouth, Painful mouth ulcers, that do not heal within a few weeks	Low-aggressiveness tumor	40-60	Dentist, Otorhinolaryngologist	Public meetings, Internet and social media, Schools
26-30	Male	High school	Yes	As needed	Hepatic carcinoma, Lung cancer, Oral cancer	Yes	TV, Internet	Smoking, Alcohol consumption, Poor oral hygiene, Repeated trauma to the inner surface of the mouth	Persistent numbness of the lip or tongue over time, White or red patches on the lining of the mouth or tongue, Persistent lumps in the mouth, Persistent lumps in the neck glands, Unexplained weight loss, Painful mouth ulcers, that do not heal within a few weeks	Aggressive tumor	40-60	General practitioner, Dentist	Pharmacies, Internet and social media, Newspapers, Schools
36-40	Male	High school	Yes	As needed	Hepatic carcinoma, Lung cancer, Oral cancer	Yes	Doctor	Smoking, Alcohol consumption, Poor oral hygiene, Repeated trauma to the inner surface of the mouth	Difficulty moving the jaw, Pain or difficulty swallowing, Dizziness, Persistent numbness of the lip or tongue over time, White or red patches on the lining of the mouth or tongue, Persistent lumps in the mouth, Unexplained weight loss, Painful mouth ulcers, that do not heal within a few weeks	Aggressive tumor	40-60	General practitioner	Pharmacies
56-60	Male	High school	NO	As needed	Hepatic carcinoma, Lung cancer, Oral cancer	Yes	Friends or relatives	Smoking, Poor oral hygiene	Difficulty moving the jaw, Pain or difficulty swallowing, Persistent lumps in the mouth, Painful mouth ulcers, that do not heal within a few weeks	Aggressive tumor	40-60	General practitioner, Oncology specialist	Public meetings, Newspapers, Schools
21-25	Female	University degree	NO	Check-up once a year	Hepatic carcinoma, Lung cancer, Oral cancer	Yes	Internet, Friends or relatives	Smoking, Alcohol consumption, Repeated trauma to the inner surface of the mouth	Changes in speech, Difficulty moving the jaw, Pain or difficulty swallowing, Persistent numbness of the lip or tongue over time, White or red patches on the lining of the mouth or tongue, Persistent lumps in the mouth, Painful mouth ulcers, that do not heal within a few weeks	Do not know	40-60	General practitioner, Otorhinolaryngologist, Oncology specialist	Public meetings, Pharmacies, Internet and social media
51-55	Female	University degree	NO	I have a check-up every 6 months	Hepatic carcinoma, Lung cancer, Angioma, Oral cancer	NO		Smoking, Alcohol consumption, Poor oral hygiene, Repeated trauma to the inner surface of the mouth	Blackening of teeth, Changes in speech, Difficulty moving the jaw, Pain or difficulty swallowing, Persistent numbness of the lip or tongue over time, White or red patches on the lining of the mouth or tongue, Persistent lumps in the mouth, Persistent lumps in the neck glands, Unexplained weight loss, Painful mouth ulcers, that do not heal within a few weeks	Do not know	60-90	Otorhinolaryngologist	Public meetings, Pharmacies, Internet and social media, Newspapers
21-25	Female	High school	NO	Check-up once a year	Hepatic carcinoma, Lung cancer, Oral cancer	Yes	TV, Internet	Smoking, Alcohol consumption, Poor oral hygiene, Repeated trauma to the inner surface of the mouth	Pain or difficulty swallowing, Persistent numbness of the lip or tongue over time, White or red patches on the lining of the mouth or tongue, Persistent lumps in the mouth, Persistent lumps in the neck glands, Persistent cold, Painful mouth ulcers, that do not heal within a few weeks	Aggressive tumor	40-60	General practitioner, Dentist, Otorhinolaryngologist, Oncology specialist	Pharmacies, Internet and social media, Schools
46-50	Female	University degree	NO	Check-up once a year	Hepatic carcinoma, Lung cancer, Oral cancer	Yes	TV	Smoking, Repeated trauma to the inner surface of the mouth	Unexplained loosening of teeth, Pain or difficulty swallowing, Painful mouth ulcers, that do not heal within a few weeks	Aggressive tumor	40-60	Otorhinolaryngologist	Internet and social media, Schools
56-60	Male	University degree	NO	I have a check-up every 6 months	Lung cancer, Lipoma, Angioma, Oral cancer	Yes	Friends or relatives	Smoking, Alcohol consumption, Poor oral hygiene, Repeated trauma to the inner surface of the mouth	Difficulty moving the jaw, Pain or difficulty swallowing, Persistent numbness of the lip or tongue over time, White or red patches on the lining of the mouth or tongue, Persistent lumps in the mouth, Painful mouth ulcers, that do not heal within a few weeks	Aggressive tumor	20-40	Otorhinolaryngologist	Pharmacies, Internet and social media
51-55	Female	University degree	NO	Check-up once a year	Hepatic carcinoma, Lung cancer, Oral cancer	Yes	Internet, Pharmacist	Smoking, Alcohol consumption, Poor oral hygiene, Repeated trauma to the inner surface of the mouth	Changes in speech, Difficulty moving the jaw, Pain or difficulty swallowing, Persistent numbness of the lip or tongue over time, Painful mouth ulcers, that do not heal within a few weeks	Aggressive tumor	20-40	General practitioner, Otorhinolaryngologist, Oncology specialist	Pharmacies, Internet and social media
31-35	Male	High school	NO	As needed	Hepatic carcinoma, Lung cancer, Angioma, Oral cancer	Yes	TV, Internet, Magazines	Smoking, Alcohol consumption	Pain or difficulty swallowing, Persistent numbness of the lip or tongue over time, White or red patches on the lining of the mouth or tongue, Persistent lumps in the mouth, Unexplained weight loss, Painful mouth ulcers, that do not heal within a few weeks	Aggressive tumor	40-60	General practitioner, Dentist	Internet and social media, Newspapers, Schools
18-20	Male	High school	Yes	I have a check-up every 6 months	Lung cancer	Yes	Friends or relatives	Smoking	Pain or difficulty swallowing	Aggressive tumor	40-60	General practitioner, Oncology specialist	Public meetings, Internet and social media
21-25	Female	High school	NO	I have a check-up every 6 months	Hepatic carcinoma, Lung cancer, Oral cancer	Yes	University	Smoking, Alcohol consumption, Poor oral hygiene, Sun exposure	Difficulty moving the jaw, Pain or difficulty swallowing, Persistent numbness of the lip or tongue over time, White or red patches on the lining of the mouth or tongue, Persistent lumps in the mouth, Persistent lumps in the neck glands, Painful mouth ulcers, that do not heal within a few weeks	Aggressive tumor	20-40	Dentist, Otorhinolaryngologist, Oncology specialist	Internet and social media, Schools
51-55	Female	Middle school	NO	Check-up once a year	Hepatic carcinoma, Lung cancer, Oral cancer	Yes	Friends or relatives	Smoking, Alcohol consumption, Poor oral hygiene	Unexplained loosening of teeth, Difficulty moving the jaw, Pain or difficulty swallowing, Persistent numbness of the lip or tongue over time, Persistent lumps in the mouth, Persistent lumps in the neck glands	Do not know	60-90	General practitioner, Dentist	Pharmacies, Internet and social media, Newspapers, Schools
25-30	Female	High school	Yes	Check-up once a year	Uterine fibroid, Hepatic carcinoma, Lung cancer, Oral cancer	Yes	Friends or relatives	Smoking, Alcohol consumption	Unexplained loosening of teeth, Changes in speech, Difficulty moving the jaw, Pain or difficulty swallowing, Persistent numbness of the lip or tongue over time, Persistent lumps in the mouth, Persistent lumps in the neck glands, Persistent cold, Painful mouth ulcers, that do not heal within a few weeks	Aggressive tumor	40-60	Otorhinolaryngologist	Public meetings, Internet and social media, Doctor
56-60	Female	University degree	NO	I have a check-up every 6 months	Hepatic carcinoma, Lung cancer, Oral cancer	Yes	TV, Doctor	Smoking, Alcohol consumption, Repeated trauma to the inner surface of the mouth	Unexplained loosening of teeth, Blackening of teeth, Changes in speech, Difficulty moving the jaw, Pain or difficulty swallowing, Persistent numbness of the lip or tongue over time, Persistent lumps in the mouth, Persistent lumps in the neck glands, Unexplained weight loss, Painful mouth ulcers, that do not heal within a few weeks	Aggressive tumor	40-60	Otorhinolaryngologist	Pharmacies, Newspapers, Schools
46-50	Female	High school	Yes	As needed	Hepatic carcinoma, Lung cancer, Oral cancer	Yes	Cigarette packs	Smoking, Repeated trauma to the inner surface of the mouth	Persistent numbness of the lip or tongue over time, Persistent lumps in the mouth, Painful mouth ulcers, that do not heal within a few weeks	Aggressive tumor	20-40	Oncology specialist	Public meetings
46-50	Male	High school	Yes	I have a check-up every 6 months	Lung cancer, Lipoma, Oral cancer	Yes	TV, Internet	Smoking, Poor oral hygiene	Difficulty moving the jaw, Persistent lumps in the mouth, Unexplained weight loss	Aggressive tumor	40-60	Otorhinolaryngologist	Pharmacies, Internet and social media, Schools
66-70	Female	Middle school	NO	As needed	Uterine fibroid, Lipoma, Oral cancer	Yes	Friends or relatives	Smoking, Alcohol consumption	Changes in speech, Difficulty moving the jaw, Dizziness, Insomnia	Aggressive tumor	40-60	Otorhinolaryngologist	Public meetings, Internet and social media, Newspapers
31-35	Male	High school	NO	Check-up once a year	Hepatic carcinoma, Lung cancer, Oral cancer	NO		Smoking, Alcohol consumption	Unexplained loosening of teeth, Difficulty moving the jaw, Persistent lumps in the mouth	Do not know	40-60	Otorhinolaryngologist, Oncology specialist	Public meetings, Internet and social media
61-65	Female	Middle school	NO	As needed	Uterine fibroid, Hepatic carcinoma, Lung cancer, Lipoma, Angioma, Oral cancer	Yes	Friends or relatives	Smoking, Alcohol consumption	Pain or difficulty swallowing, Persistent lumps in the mouth, Persistent lumps in the neck glands	Aggressive tumor	40-60	Otorhinolaryngologist	Pharmacies
71-75	Male	Middle school	NO	As needed	Uterine fibroid, Hepatic carcinoma, Lung cancer, Lipoma, Angioma, Oral cancer	NO		Smoking	Persistent lumps in the neck glands	Aggressive tumor	Over 90	Otorhinolaryngologist, Oncology specialist	Internet and social media
76-80	Male	Middle school	NO	As needed	Hepatic carcinoma, Lung cancer, Angioma, Oral cancer	NO		Smoking, Repeated trauma to the inner surface of the mouth	Difficulty moving the jaw, Persistent numbness of the lip or tongue over time, Persistent lumps in the mouth, Persistent lumps in the neck glands, Unexplained weight loss, Painful mouth ulcers, that do not heal within a few weeks	Do not know	60-90	Otorhinolaryngologist	Pharmacies, Newspapers
71-75	Female	Middle school	NO	As needed	Uterine fibroid, Hepatic carcinoma, Lung cancer, Angioma, Oral cancer	Yes	TV	Smoking, Alcohol consumption, Sun exposure, Repeated trauma to the inner surface of the mouth	Changes in speech, Pain or difficulty swallowing, Persistent numbness of the lip or tongue over time, White or red patches on the lining of the mouth or tongue, Persistent lumps in the mouth, Persistent lumps in the neck glands, Painful mouth ulcers, that do not heal within a few weeks	Aggressive tumor	40-60	Otorhinolaryngologist, Oncology specialist	Pharmacies, Newspapers
51-55	Female	High school	NO	I have a check-up every 6 months	Hepatic carcinoma, Lung cancer, Oral cancer	Yes	Friends or relatives	Smoking, Alcohol consumption, Repeated trauma to the inner surface of the mouth	Unexplained loosening of teeth, Difficulty moving the jaw, Persistent numbness of the lip or tongue over time, White or red patches on the lining of the mouth or tongue, Persistent lumps in the mouth, Persistent lumps in the neck glands, Persistent cold, Painful mouth ulcers, that do not heal within a few weeks	Do not know	60-90	General practitioner, Dentist, Otorhinolaryngologist	Pharmacies, Schools
56-60	Male	Middle school	NO	As needed	Uterine fibroid, Hepatic carcinoma, Lung cancer, Angioma, Oral cancer	NO		Smoking, Poor oral hygiene	Changes in speech, Difficulty moving the jaw, Pain or difficulty swallowing, Persistent numbness of the lip or tongue over time, Persistent lumps in the mouth, Persistent lumps in the neck glands, Unexplained weight loss	Do not know	40-60	General practitioner, Otorhinolaryngologist, Oncology specialist	Pharmacies, Internet and social media, Newspapers, Schools
56-60	Female	Middle school	NO	As needed	Hepatic carcinoma, Lung cancer, Lipoma, Angioma, Oral cancer	Yes	Internet, Friends or relatives	Smoking, Alcohol consumption	Changes in speech, Difficulty moving the jaw, Pain or difficulty swallowing, Dizziness, Persistent numbness of the lip or tongue over time, White or red patches on the lining of the mouth or tongue, Persistent lumps in the mouth, Persistent lumps in the neck glands, Unexplained weight loss, Painful mouth ulcers, that do not heal within a few weeks	Do not know	40-60	General practitioner, Dentist, Otorhinolaryngologist, Oncology specialist	Pharmacies, Internet and social media, Newspapers, Schools
21-25	Female	High school	NO	Check-up once a year	Hepatic carcinoma, Lung cancer, Oral cancer	Yes	TV, Internet, Friends or relatives	Smoking, Alcohol consumption, Poor oral hygiene, Sun exposure, Repeated trauma to the inner surface of the mouth	Unexplained loosening of teeth, Changes in speech, Difficulty moving the jaw, Pain or difficulty swallowing, Persistent numbness of the lip or tongue over time, White or red patches on the lining of the mouth or tongue, Persistent lumps in the mouth, Persistent lumps in the neck glands, Unexplained weight loss, Persistent cold, Painful mouth ulcers, that do not heal within a few weeks	Do not know	40-60	General practitioner, Dentist, Otorhinolaryngologist, Oncology specialist	Pharmacies, Internet and social media, Newspapers, Schools
56-60	Female	Middle school	NO	Check-up once a year	Lung cancer, Lipoma, Angioma	Yes	TV, Work (Red Cross)	Smoking, Alcohol consumption, Sun exposure	Changes in speech, Difficulty moving the jaw, Pain or difficulty swallowing, Persistent numbness of the lip or tongue over time, White or red patches on the lining of the mouth or tongue, Persistent lumps in the mouth, Persistent lumps in the neck glands, Painful mouth ulcers, that do not heal within a few weeks	Aggressive tumor	40-60	General practitioner, Otorhinolaryngologist, Oncology specialist	Public meetings, Pharmacies, Internet and social media, Newspapers, Schools
61-65	Male	Middle school	NO	Check-up once a year	Hepatic carcinoma, Lung cancer, Oral cancer	NO		Smoking, Repeated trauma to the inner surface of the mouth	Blackening of teeth, Difficulty moving the jaw, Persistent numbness of the lip or tongue over time, White or red patches on the lining of the mouth or tongue, Persistent lumps in the mouth, Unexplained weight loss	Do not know	20-40	Otorhinolaryngologist, Oncology specialist	Television
46-50	Male	Middle school	Yes	As needed	Hepatic carcinoma, Lung cancer, Oral cancer	NO		Smoking	Changes in speech, Difficulty moving the jaw, Persistent lumps in the mouth, Painful mouth ulcers, that do not heal within a few weeks	Do not know	40-60	Otorhinolaryngologist	Pharmacies, Internet and social media
56-60	Female	High school	NO	Check-up once a year	Hepatic carcinoma, Lung cancer, Lipoma, Angioma	Yes	TV	Smoking, Repeated trauma to the inner surface of the mouth	Pain or difficulty swallowing, Persistent lumps in the neck glands, Painful mouth ulcers, that do not heal within a few weeks	Aggressive tumor	40-60	Dentist, Otorhinolaryngologist, Oncology specialist	Public meetings, Pharmacies, Internet and social media, Television, documentaries
66-70	Male	High school	NO	I have a check-up every 6 months	Uterine fibroid, Hepatic carcinoma, Lung cancer, Lipoma, Angioma, Oral cancer	Yes	TV, Internet	Smoking, Alcohol consumption, Poor oral hygiene, Repeated trauma to the inner surface of the mouth	Difficulty moving the jaw, Pain or difficulty swallowing, Dizziness, Persistent lumps in the mouth, Persistent lumps in the neck glands	Aggressive tumor	40-60	Otorhinolaryngologist, Oncology specialist	Public meetings, Pharmacies, Internet and social media, Newspapers, Schools
56-60	Male	Middle school	Yes	As needed	Lung cancer, Oral cancer	Yes	TV	Smoking	Unexplained loosening of teeth	Aggressive tumor	40-60	General practitioner, Oncology specialist	Public meetings, Television
46-50	Female	High school	Yes	As needed	Hepatic carcinoma, Lung cancer, Oral cancer	Yes	Internet	Smoking	Persistent lumps in the mouth	Do not know	40-60	General practitioner, Otorhinolaryngologist	Internet and social media
21-25	Male	High school	Yes	As needed	Lung cancer, Oral cancer	NO		Smoking, Poor oral hygiene, Repeated trauma to the inner surface of the mouth	Unexplained loosening of teeth, Changes in speech, Difficulty moving the jaw, Dizziness, Unexplained weight loss	Aggressive tumor	40-60	General practitioner, Dentist	Pharmacies, Internet and social media, Television, documentaries
31-35	Female	University degree	NO	As needed	Hepatic carcinoma, Lung cancer, Oral cancer	Yes	TV, Internet	Smoking, Alcohol consumption, Poor oral hygiene, Sun exposure, Repeated trauma to the inner surface of the mouth	Unexplained loosening of teeth, Changes in speech, Pain or difficulty swallowing, Persistent numbness of the lip or tongue over time, White or red patches on the lining of the mouth or tongue, Persistent lumps in the mouth, Persistent lumps in the neck glands, Unexplained weight loss	Aggressive tumor	40-60	Oncology specialist	Public meetings, Pharmacies, Internet and social media, Newspapers, Schools
56-60	Female	Middle school	Yes	I have a check-up every 6 months	Hepatic carcinoma, Lung cancer	Yes	Work (hospital)	Smoking, Poor oral hygiene	Persistent lumps in the neck glands, Unexplained weight loss, Painful mouth ulcers, that do not heal within a few weeks	Aggressive tumor	40-60	Otorhinolaryngologist	Pharmacies
51-55	Male	High school	NO	Check-up once a year	Hepatic carcinoma, Lung cancer, Oral cancer	NO		Smoking, Poor oral hygiene, Repeated trauma to the inner surface of the mouth	Unexplained loosening of teeth	Do not know	40-60	Dentist	Schools
26-30	Male	High school	Electronic cigarettes	As needed	Hepatic carcinoma, Lung cancer, Oral cancer	NO		Smoking, Poor oral hygiene	Unexplained loosening of teeth, Persistent numbness of the lip or tongue over time, White or red patches on the lining of the mouth or tongue	Aggressive tumor	40-60	Dentist	Pharmacies, Schools
76-80	Female	High school	NO	As needed	Hepatic carcinoma, Lung cancer, Lipoma, Oral cancer	NO		Smoking, Poor oral hygiene, Sun exposure	Pain or difficulty swallowing, Dizziness, Persistent numbness of the lip or tongue over time, Insomnia, Persistent lumps in the mouth, Persistent lumps in the neck glands, Hair loss, Unexplained weight loss, Painful mouth ulcers, that do not heal within a few weeks	Aggressive tumor	40-60	General practitioner	Internet and social media
76-80	Male	Middle school	NO	As needed	Uterine fibroid, Hepatic carcinoma, Lung cancer, Oral cancer	Yes	Friends or relatives	Smoking, Alcohol consumption	Unexplained loosening of teeth, Blackening of teeth, Pain or difficulty swallowing, Persistent numbness of the lip or tongue over time, Persistent lumps in the mouth, Persistent lumps in the neck glands, Hair loss, Painful mouth ulcers, that do not heal within a few weeks	Aggressive tumor	20-40	Dentist	Internet and social media
56-60	Female	Middle school	NO	As needed	Uterine fibroid, Hepatic carcinoma, Lung cancer, Lipoma, Angioma, Oral cancer	Yes	Friends or relatives	Smoking, Alcohol consumption, Sun exposure	Blackening of teeth, Changes in speech, Difficulty moving the jaw, Pain or difficulty swallowing, Dizziness, Persistent lumps in the mouth, Persistent lumps in the neck glands, Hair loss, Unexplained weight loss, Painful mouth ulcers, that do not heal within a few weeks	Low-aggressiveness tumor	60-90	Otorhinolaryngologist, Oncology specialist	Public meetings, Internet and social media
51-55	Female	University degree	Electronic cigarettes	As needed	Hepatic carcinoma, Lung cancer, Oral cancer	Yes	TV, Internet, Doctor, Friends or relatives	Smoking, Alcohol consumption, Poor oral hygiene, Sun exposure, Repeated trauma to the inner surface of the mouth	White or red patches on the lining of the mouth or tongue, Persistent lumps in the mouth, Persistent lumps in the neck glands, Painful mouth ulcers, that do not heal within a few weeks	Aggressive tumor	40-60	General practitioner, Dentist, Oncology specialist	Public meetings, Schools
18-20	Female	High school	Electronic cigarettes	Check-up once a year	Uterine fibroid, Hepatic carcinoma, Lung cancer, Lipoma, Oral cancer	Yes	Friends or relatives	Smoking, Alcohol consumption, Sun exposure	Blackening of teeth, Difficulty moving the jaw, Pain or difficulty swallowing, Persistent numbness of the lip or tongue over time, Persistent lumps in the mouth, Persistent lumps in the neck glands, Unexplained weight loss, Painful mouth ulcers, that do not heal within a few weeks	Do not know	40-60	Dentist	Internet and social media, Schools
51-55	Male	University degree	NO	Check-up once a year	Lung cancer, Lipoma, Oral cancer	Yes	Internet	Smoking	Pain or difficulty swallowing, White or red patches on the lining of the mouth or tongue, Persistent lumps in the mouth, Painful mouth ulcers, that do not heal within a few weeks	Aggressive tumor	40-60	General practitioner	Internet and social media, Schools
36-40	Female	High school	NO	I have a check-up every 6 months	Hepatic carcinoma, Lung cancer, Oral cancer	NO		Smoking, Poor oral hygiene	Unexplained loosening of teeth, Changes in speech, Difficulty moving the jaw, Dizziness, Persistent numbness of the lip or tongue over time, White or red patches on the lining of the mouth or tongue, Persistent lumps in the mouth, Persistent cold, Painful mouth ulcers, that do not heal within a few weeks	Aggressive tumor	40-60	Dentist, Oncology specialist	Pharmacies, Internet and social media
31-35	Female	Middle school	Yes	I have a check-up every 6 months	Uterine fibroid, Lung cancer, Oral cancer	Yes	Internet, Doctor	Smoking, Alcohol consumption, Poor oral hygiene, Repeated trauma to the inner surface of the mouth	Changes in speech, Difficulty moving the jaw, Pain or difficulty swallowing, Insomnia, White or red patches on the lining of the mouth or tongue, Persistent lumps in the mouth, Persistent lumps in the neck glands, Unexplained weight loss, Painful mouth ulcers, that do not heal within a few weeks	Aggressive tumor	40-60	General practitioner, Otorhinolaryngologist, Oncology specialist	Pharmacies, Internet and social media, Newspapers, Schools
76-80	Female	Middle school	NO	Check-up once a year	Uterine fibroid, Hepatic carcinoma, Lung cancer, Oral cancer	Yes	Friends or relatives	Smoking, Sun exposure	Blackening of teeth, Changes in speech, Pain or difficulty swallowing, Persistent numbness of the lip or tongue over time, Insomnia, White or red patches on the lining of the mouth or tongue, Persistent lumps in the mouth, Persistent lumps in the neck glands, Unexplained weight loss, Persistent cold, Painful mouth ulcers, that do not heal within a few weeks	Aggressive tumor	60-90	General practitioner, Dentist, Otorhinolaryngologist, Oncology specialist	Public meetings
46-50	Female	High school	NO	I have a check-up every 6 months	Hepatic carcinoma, Lung cancer, Oral cancer	Yes	Friends or relatives	Smoking, Repeated trauma to the inner surface of the mouth	White or red patches on the lining of the mouth or tongue, Persistent lumps in the mouth, Persistent lumps in the neck glands, Painful mouth ulcers, that do not heal within a few weeks	Aggressive tumor	40-60	Dentist, Oncology specialist	Public meetings, Pharmacies, Schools
66-70	Female	High school	NO	Check-up once a year	Uterine fibroid, Lung cancer, Oral cancer	Yes	Friends or relatives	Smoking, Alcohol consumption, Poor oral hygiene, Sun exposure, Repeated trauma to the inner surface of the mouth	Unexplained loosening of teeth, Blackening of teeth, Difficulty moving the jaw, Pain or difficulty swallowing, Dizziness, White or red patches on the lining of the mouth or tongue, Persistent lumps in the mouth, Persistent lumps in the neck glands, Unexplained weight loss, Persistent cold, Painful mouth ulcers, that do not heal within a few weeks	Aggressive tumor	40-60	Pharmacist, General practitioner, Dentist, Otorhinolaryngologist, Oncology specialist	Public meetings, Pharmacies, Schools
61-65	Female	University degree	NO	As needed	Hepatic carcinoma, Lung cancer, Oral cancer	Yes	TV, Doctor, Friends or relatives	Smoking, Alcohol consumption, Poor oral hygiene, Sun exposure, Repeated trauma to the inner surface of the mouth	Unexplained loosening of teeth, Blackening of teeth, Changes in speech, Difficulty moving the jaw, Pain or difficulty swallowing, Persistent numbness of the lip or tongue over time, White or red patches on the lining of the mouth or tongue, Persistent lumps in the mouth, Persistent lumps in the neck glands, Unexplained weight loss, Persistent cold, Painful mouth ulcers, that do not heal within a …	Aggressive tumor	40-60	Pharmacist, General practitioner, Dentist, Dermatology specialist, Otorhinolaryngologist, Oncology specialist	Public meetings, Pharmacies, Internet and social media, Newspapers, Schools
31-35	Male	Middle school	NO	Check-up once a year	Lung cancer, Lipoma, Oral cancer	Yes	School	Smoking, Alcohol consumption, Poor oral hygiene	Blackening of teeth, Changes in speech, Difficulty moving the jaw, Pain or difficulty swallowing, Dizziness, Persistent numbness of the lip or tongue over time, White or red patches on the lining of the mouth or tongue, Persistent lumps in the mouth, Persistent lumps in the neck glands, Unexplained weight loss, Persistent cold, Painful mouth ulcers, that do not heal within a few weeks	Aggressive tumor	40-60	General practitioner	Internet and social media
41-45	Female	University degree	NO	I have a check-up every 6 months	Hepatic carcinoma, Lung cancer, Oral cancer	Yes	TV, Internet	Smoking	Pain or difficulty swallowing, White or red patches on the lining of the mouth or tongue, Persistent lumps in the mouth, Persistent lumps in the neck glands, Painful mouth ulcers, that do not heal within a few weeks	Aggressive tumor	40-60	General practitioner, Otorhinolaryngologist, Oncology specialist	Public meetings, Internet and social media
56-60	Male	High school	NO	Check-up once a year	Lung cancer, Oral cancer	Yes	Friends or relatives	Smoking, Alcohol consumption	Painful mouth ulcers, that do not heal within a few weeks	Aggressive tumor	40-60	General practitioner, Dentist	Pharmacies
41-45	Female	Middle school	Yes	I have a check-up every 6 months	Uterine fibroid, Lung cancer, Oral cancer	NO		Smoking, Alcohol consumption, Poor oral hygiene, Repeated trauma to the inner surface of the mouth	Pain or difficulty swallowing, Persistent numbness of the lip or tongue over time, Persistent lumps in the mouth, Persistent lumps in the neck glands, Painful mouth ulcers, that do not heal within a few weeks	Aggressive tumor	40-60	General practitioner, Otorhinolaryngologist	Internet and social media, Newspapers, Schools
56-60	Female	High school	NO	Check-up once a year	Hepatic carcinoma, Lung cancer, Oral cancer	NO		Smoking, Sun exposure	Changes in speech, Difficulty moving the jaw, Pain or difficulty swallowing, Persistent numbness of the lip or tongue over time, Persistent lumps in the mouth, Persistent lumps in the neck glands, Painful mouth ulcers, that do not heal within a few weeks	Aggressive tumor	20-40	General practitioner, Dentist, Oncology specialist	Public meetings, Pharmacies, Internet and social media, Newspapers, Schools
31-35	Female	University degree	NO	Check-up once a year	Hepatic carcinoma, Lung cancer, Oral cancer	Yes	TV	Smoking, Poor oral hygiene, Repeated trauma to the inner surface of the mouth	Blackening of teeth, Difficulty moving the jaw, Pain or difficulty swallowing, Persistent numbness of the lip or tongue over time, Persistent lumps in the neck glands, Unexplained weight loss, Painful mouth ulcers, that do not heal within a few weeks	Do not know	40-60	General practitioner, Otorhinolaryngologist	Pharmacies, Internet and social media, Newspapers
21-25	Male	University degree	NO	I have a check-up every 6 months	Uterine fibroid, Hepatic carcinoma, Oral cancer	Yes	Internet	Smoking, Alcohol consumption	Blackening of teeth, Difficulty moving the jaw, Pain or difficulty swallowing, Persistent numbness of the lip or tongue over time, White or red patches on the lining of the mouth or tongue, Persistent lumps in the mouth, Persistent lumps in the neck glands, Painful mouth ulcers, that do not heal within a few weeks	Do not know	40-60	Otorhinolaryngologist, Oncology specialist	Internet and social media, Newspapers, Schools
56-60	Female	High school	Yes	Check-up once a year	Hepatic carcinoma, Lung cancer, Oral cancer	Yes	TV, Internet, Friends or relatives	Smoking, Sun exposure	Unexplained loosening of teeth, Difficulty moving the jaw, Pain or difficulty swallowing, Dizziness, Persistent numbness of the lip or tongue over time, Persistent lumps in the mouth, Persistent lumps in the neck glands, Unexplained weight loss, Painful mouth ulcers, that do not heal within a few weeks	Aggressive tumor	40-60	General practitioner, Oncology specialist	Public meetings, Pharmacies, Internet and social media, Newspapers, Schools
21-25	Male	High school	Electronic cigarettes	As needed	Hepatic carcinoma, Lung cancer, Lipoma, Oral cancer	Yes	Internet, Friends or relatives	Smoking, Sun exposure, Repeated trauma to the inner surface of the mouth	Changes in speech, Difficulty moving the jaw, Pain or difficulty swallowing, Dizziness, Persistent numbness of the lip or tongue over time, Persistent lumps in the mouth, Persistent lumps in the neck glands, Unexplained weight loss, Painful mouth ulcers, that do not heal within a few weeks	Aggressive tumor	40-60	General practitioner, Otorhinolaryngologist	Internet and social media, Schools
56-60	Male	High school	Yes	I have a check-up every 6 months	Hepatic carcinoma, Oral cancer	Yes	On cigarette packs	Smoking, Alcohol consumption, Poor oral hygiene, Sun exposure	Difficulty moving the jaw, Pain or difficulty swallowing, Dizziness, Persistent numbness of the lip or tongue over time, Insomnia, Persistent lumps in the mouth, Persistent lumps in the neck glands, Unexplained weight loss, Painful mouth ulcers, that do not heal within a few weeks	Aggressive tumor	40-60	Otorhinolaryngologist, Oncology specialist	Pharmacies, Schools
18-20	Male	High school	Electronic cigarettes	I have a check-up every 6 months	Uterine fibroid, Lung cancer, Angioma, Oral cancer	Yes	Pharmacist, Friends or relatives, Cigarette packs	Smoking, Poor oral hygiene	Pain or difficulty swallowing, Persistent numbness of the lip or tongue over time, White or red patches on the lining of the mouth or tongue, Unexplained weight loss, Painful mouth ulcers, that do not heal within a few weeks	Do not know	40-60	Otorhinolaryngologist, Oncology specialist	Internet and social media
18-20	Male	High school	Electronic cigarettes	I have a check-up every 6 months	Uterine fibroid, Lung cancer, Oral cancer	Yes	TV, Internet	Smoking, Repeated trauma to the inner surface of the mouth	Unexplained loosening of teeth, Blackening of teeth, White or red patches on the lining of the mouth or tongue, Persistent lumps in the mouth, Unexplained weight loss	Aggressive tumor	40-60	General practitioner, Oncology specialist	Public meetings, Pharmacies, Schools
21-25	Female	University degree	NO	Check-up once a year	Hepatic carcinoma, Lung cancer, Oral cancer	Yes	Internet	Smoking, Repeated trauma to the inner surface of the mouth	Changes in speech, Difficulty moving the jaw, Pain or difficulty swallowing, Persistent numbness of the lip or tongue over time, White or red patches on the lining of the mouth or tongue, Persistent lumps in the mouth, Persistent lumps in the neck glands, Painful mouth ulcers, that do not heal within a few weeks	Aggressive tumor	40-60	General practitioner, Dentist, Otorhinolaryngologist, Oncology specialist	Pharmacies, Internet and social media, Schools
26-30	Male	University degree	Electronic cigarettes	Check-up once a year	Uterine fibroid, Hepatic carcinoma, Lung cancer, Oral cancer	Yes	TV, Internet	Smoking, Alcohol consumption, Poor oral hygiene, Repeated trauma to the inner surface of the mouth	Unexplained loosening of teeth, Blackening of teeth, Difficulty moving the jaw, Pain or difficulty swallowing, White or red patches on the lining of the mouth or tongue, Persistent lumps in the mouth, Painful mouth ulcers, that do not heal within a few weeks	Do not know	40-60	General practitioner, Dentist	Pharmacies, Internet and social media, Schools
31-35	Female	High school	Electronic cigarettes	As needed	Hepatic carcinoma, Lung cancer, Angioma, Oral cancer	Yes	Internet	Smoking, Alcohol consumption, Repeated trauma to the inner surface of the mouth	Changes in speech, Difficulty moving the jaw, Pain or difficulty swallowing, Persistent numbness of the lip or tongue over time, White or red patches on the lining of the mouth or tongue, Persistent lumps in the mouth, Persistent lumps in the neck glands, Painful mouth ulcers, that do not heal within a few weeks	Aggressive tumor	40-60	Otorhinolaryngologist, Oncology specialist	Internet and social media, Schools
46-50	Female	University degree	NO	Check-up once a year	Oral cancer	Yes	Friends or relatives	Smoking	Blackening of teeth	Aggressive tumor	40-60	General practitioner, Dentist	Public meetings, Pharmacies
61-65	Male	High school	Yes	As needed	Uterine fibroid, Hepatic carcinoma, Lung cancer	Yes	On cigarette packs	Smoking, Alcohol consumption, Poor oral hygiene, Repeated trauma to the inner surface of the mouth	Unexplained loosening of teeth, Changes in speech, Difficulty moving the jaw, Dizziness, Persistent numbness of the lip or tongue over time, White or red patches on the lining of the mouth or tongue, Persistent lumps in the mouth, Persistent lumps in the neck glands, Painful mouth ulcers, that do not heal within a few weeks	Do not know	60-90	Otorhinolaryngologist, Oncology specialist	Pharmacies, Newspapers, Schools
51-55	Female	High school	NO	Check-up once a year	Hepatic carcinoma, Lung cancer, Oral cancer	Yes	TV	Smoking, Sun exposure, Repeated trauma to the inner surface of the mouth	Difficulty moving the jaw, Pain or difficulty swallowing, Persistent numbness of the lip or tongue over time, Persistent lumps in the mouth, Persistent lumps in the neck glands, Unexplained weight loss, Painful mouth ulcers, that do not heal within a few weeks	Do not know	40-60	Otorhinolaryngologist	Public meetings, Pharmacies
46-50	Female	High school	NO	Check-up once a year	Uterine fibroid, Hepatic carcinoma, Lung cancer	Yes	Friends or relatives	Smoking	Persistent lumps in the mouth, Persistent lumps in the neck glands	Do not know	60-90	Dentist	Pharmacies
61-65	Male	High school	NO	I have a check-up every 6 months	Lung cancer	Yes	TV	Smoking	Changes in speech	Aggressive tumor	40-60	Oncology specialist	Schools
56-60	Female	Middle school	Yes	Check-up once a year	Lung cancer	NO		Smoking, Poor oral hygiene	Changes in speech, Difficulty moving the jaw, Pain or difficulty swallowing, Persistent numbness of the lip or tongue over time, Persistent lumps in the mouth	Aggressive tumor	40-60	Oncology specialist	Pharmacies, Schools
76-80	Male	High school	NO	I have a check-up every 6 months	Lung cancer, Oral cancer	NO		Smoking, Sun exposure, Repeated trauma to the inner surface of the mouth	White or red patches on the lining of the mouth or tongue, Unexplained weight loss	Aggressive tumor	60-90	Otorhinolaryngologist	Public meetings
66-70	Female	High school	NO	As needed	Uterine fibroid, Hepatic carcinoma, Lung cancer, Oral cancer	Yes	Friends or relatives	Smoking	White or red patches on the lining of the mouth or tongue, Painful mouth ulcers, that do not heal within a few weeks	Aggressive tumor	40-60	Dentist, Oncology specialist	Internet and social media, Schools
56-60	Female	University degree	NO	Check-up once a year	Lung cancer	Yes	TV, Internet, Doctor, Pharmacist, Friends or relatives	Smoking, Alcohol consumption, Poor oral hygiene	Persistent numbness of the lip or tongue over time, White or red patches on the lining of the mouth or tongue, Persistent lumps in the mouth, Unexplained weight loss	Aggressive tumor	40-60	Oncology specialist	Internet and social media, Schools
46-50	Female	University degree	NO	I have a check-up every 6 months	Hepatic carcinoma, Lung cancer, Oral cancer	Yes	Friends or relatives	Smoking, Alcohol consumption	Difficulty moving the jaw, Pain or difficulty swallowing, Persistent numbness of the lip or tongue over time, White or red patches on the lining of the mouth or tongue, Persistent lumps in the mouth, Persistent lumps in the neck glands, Painful mouth ulcers, that do not heal within a few weeks	Aggressive tumor	40-60	Dentist	Newspapers
51-55	Female	University degree	NO	As needed	Hepatic carcinoma, Lung cancer, Oral cancer	Yes	Doctor, Pharmacist, Friends or relatives	Smoking, Alcohol consumption, Repeated trauma to the inner surface of the mouth	White or red patches on the lining of the mouth or tongue, Persistent lumps in the mouth, Persistent lumps in the neck glands, Unexplained weight loss	Do not know	40-60	Dentist, Otorhinolaryngologist	Pharmacies, Internet and social media, Schools
18-20	Female	High school	NO	I have a check-up every 6 months	None of these	NO		Smoking, Sun exposure	White or red patches on the lining of the mouth or tongue, Persistent lumps in the neck glands, Painful mouth ulcers, that do not heal within a few weeks	Aggressive tumor	40-60	Oncology specialist	Public meetings, Pharmacies, Internet and social media, Schools
21-25	Female	University degree	Yes	As needed	Hepatic carcinoma, Lung cancer, Angioma, Oral cancer	Yes	Friends or relatives	Smoking	Pain or difficulty swallowing, Persistent lumps in the mouth, Persistent lumps in the neck glands	Aggressive tumor	20-40	General practitioner, Oncology specialist	Public meetings, Pharmacies, Internet and social media, Schools
46-50	Female	High school	NO	Check-up once a year	Uterine fibroid, Hepatic carcinoma, Lung cancer, Oral cancer	NO		Smoking, Alcohol consumption	Unexplained loosening of teeth, Difficulty moving the jaw, Pain or difficulty swallowing, Dizziness, Persistent numbness of the lip or tongue over time, Persistent lumps in the mouth, Persistent lumps in the neck glands, Unexplained weight loss, Painful mouth ulcers, that do not heal within a few weeks	Do not know	20-40	Dentist	Pharmacies, Schools
26-30	Female	High school	NO	As needed	Hepatic carcinoma, Lung cancer, Oral cancer	Yes	Doctor, Pharmacist	Smoking	Pain or difficulty swallowing, Painful mouth ulcers, that do not heal within a few weeks	Do not know	40-60	General practitioner, Dentist, Oncology specialist	Pharmacies, Schools
46-50	Male	University degree	NO	I have a check-up every 6 months	Uterine fibroid, Hepatic carcinoma, Lung cancer, Oral cancer	Yes	Doctor	Smoking, Alcohol consumption, Repeated trauma to the inner surface of the mouth	Unexplained loosening of teeth, Difficulty moving the jaw, Persistent numbness of the lip or tongue over time, Insomnia, White or red patches on the lining of the mouth or tongue, Persistent lumps in the mouth, Painful mouth ulcers, that do not heal within a few weeks	Do not know	40-60	General practitioner, Dentist, Otorhinolaryngologist	Pharmacies, Schools
71-75	Female	Middle school	NO	As needed	Hepatic carcinoma, Lung cancer, Oral cancer	Yes	Friends or relatives	Smoking, Alcohol consumption, Poor oral hygiene, Repeated trauma to the inner surface of the mouth	Unexplained loosening of teeth, Blackening of teeth, Difficulty moving the jaw, Pain or difficulty swallowing, Dizziness, Persistent numbness of the lip or tongue over time, Insomnia, White or red patches on the lining of the mouth or tongue, Persistent lumps in the mouth, Unexplained weight loss, Persistent cold, Painful mouth ulcers, that do not heal within a few weeks	Aggressive tumor	40-60	Pharmacist, General practitioner, Dentist, Otorhinolaryngologist, Oncology specialist	Pharmacies, Internet and social media, Newspapers
71-75	Female	Middle school	Yes	As needed	Uterine fibroid, Hepatic carcinoma, Lung cancer, Oral cancer	NO		Smoking, Poor oral hygiene	Blackening of teeth, Dizziness, Hair loss, Unexplained weight loss	Do not know	40-60	Pharmacist, General practitioner, Dentist, Oncology specialist	Pharmacies, Newspapers, Schools
81-85	Male	High school	NO	As needed	Lung cancer, Oral cancer	Yes	Friends or relatives	Smoking, Alcohol consumption, Poor oral hygiene	Difficulty moving the jaw, Persistent numbness of the lip or tongue over time, White or red patches on the lining of the mouth or tongue, Persistent lumps in the neck glands, Unexplained weight loss, Painful mouth ulcers, that do not heal within a few weeks	Do not know	40-60	General practitioner, Otorhinolaryngologist	Public meetings, Schools
21-25	Female	High school	NO	I have a check-up every 6 months	Uterine fibroid, Hepatic carcinoma, Lung cancer, Angioma, Oral cancer	NO		Smoking, Alcohol consumption, Poor oral hygiene, Repeated trauma to the inner surface of the mouth	Unexplained loosening of teeth, Blackening of teeth, Changes in speech, Difficulty moving the jaw, Pain or difficulty swallowing, Persistent numbness of the lip or tongue over time, White or red patches on the lining of the mouth or tongue, Painful mouth ulcers, that do not heal within a few weeks	Aggressive tumor	40-60	Pharmacist, General practitioner, Dentist	Public meetings, Pharmacies
71-75	Male	Middle school	NO	Check-up once a year	Uterine fibroid, Hepatic carcinoma, Lung cancer, Oral cancer	NO		Poor oral hygiene, Sun exposure, Repeated trauma to the inner surface of the mouth	Unexplained loosening of teeth, Difficulty moving the jaw, Persistent numbness of the lip or tongue over time, White or red patches on the lining of the mouth or tongue, Unexplained weight loss, Painful mouth ulcers, that do not heal within a few weeks	Do not know	40-60	Pharmacist, General practitioner, Dentist, Dermatology specialist, Oncology specialist	Public meetings, Pharmacies, Internet and social media, Schools
41-45	Female	University degree	NO	I have a check-up every 6 months	Hepatic carcinoma, Lung cancer, Oral cancer	Yes	TV, Internet, Doctor, Pharmacist	Smoking, Alcohol consumption, Repeated trauma to the inner surface of the mouth	Changes in speech, Difficulty moving the jaw, Pain or difficulty swallowing, Persistent numbness of the lip or tongue over time, White or red patches on the lining of the mouth or tongue, Persistent lumps in the mouth, Persistent lumps in the neck glands, Unexplained weight loss, Persistent cold, Painful mouth ulcers, that do not heal within a few weeks	Aggressive tumor	40-60	General practitioner, Otorhinolaryngologist	Pharmacies, Internet and social media, Newspapers
36-40	Female	University degree	NO	As needed	Hepatic carcinoma, Lung cancer, Oral cancer	Yes	Doctor	Smoking, Alcohol consumption, Poor oral hygiene, Repeated trauma to the inner surface of the mouth	Unexplained loosening of teeth, Difficulty moving the jaw, Persistent numbness of the lip or tongue over time, White or red patches on the lining of the mouth or tongue, Persistent lumps in the mouth, Unexplained weight loss, Painful mouth ulcers, that do not heal within a few weeks	Aggressive tumor	40-60	General practitioner, Dentist, Oncology specialist	Pharmacies, Internet and social media, Newspapers, Schools
36-40	Female	University degree	NO	Check-up once a year	Hepatic carcinoma, Lung cancer, Oral cancer	Yes	I lost a very young brother, 23 years old, to oral cavity cancer	Smoking, Alcohol consumption, Repeated trauma to the inner surface of the mouth	Persistent numbness of the lip or tongue over time, Persistent lumps in the mouth, Persistent lumps in the neck glands, Painful mouth ulcers, that do not heal within a few weeks	Aggressive tumor	20-40	Otorhinolaryngologist, Oncology specialist	Public meetings, Pharmacies, Internet and social media
31-35	Male	University degree	NO	I have a check-up every 6 months	Hepatic carcinoma, Lung cancer, Lipoma, Oral cancer	NO		Smoking, Alcohol consumption, Poor oral hygiene	Changes in speech, Difficulty moving the jaw, Pain or difficulty swallowing, Dizziness, Persistent numbness of the lip or tongue over time, White or red patches on the lining of the mouth or tongue, Persistent lumps in the mouth, Persistent lumps in the neck glands, Hair loss, Unexplained weight loss, Painful mouth ulcers, that do not heal within a few weeks	Aggressive tumor	40-60	Dentist, Dermatology specialist, Otorhinolaryngologist, Oncology specialist	Public meetings, Pharmacies, Internet and social media, Schools
31-35	Female	University degree	NO	I have a check-up every 6 months	Hepatic carcinoma, Angioma, Oral cancer	NO		Smoking, Repeated trauma to the inner surface of the mouth	Pain or difficulty swallowing, Persistent lumps in the mouth, Persistent lumps in the neck glands, Painful mouth ulcers, that do not heal within a few weeks	Aggressive tumor	40-60	General practitioner, Dentist, Dermatology specialist	Public meetings, Pharmacies
26-30	Male	University degree	Electronic cigarettes	As needed	Hepatic carcinoma	Yes	Cigarette pack	Smoking, Alcohol consumption, Repeated trauma to the inner surface of the mouth	Blackening of teeth, Difficulty moving the jaw, Pain or difficulty swallowing, Persistent numbness of the lip or tongue over time, Persistent lumps in the mouth, Persistent lumps in the neck glands, Unexplained weight loss, Painful mouth ulcers, that do not heal within a few weeks	Do not know	40-60	Oncology specialist	Pharmacies, Internet and social media
81-85	Male	High school	NO	Check-up once a year	Hepatic carcinoma, Lung cancer, Oral cancer	Yes	Friends or relatives	Smoking	Pain or difficulty swallowing	Aggressive tumor	40-60	General practitioner	Newspapers, Schools
61-65	Female	High school	NO	I have a check-up every 6 months	Hepatic carcinoma, Lung cancer, Lipoma, Angioma, Oral cancer	Yes	TV, Internet	Smoking, Alcohol consumption, Poor oral hygiene, Sun exposure, Repeated trauma to the inner surface of the mouth	Difficulty moving the jaw, Pain or difficulty swallowing, Hair loss, Unexplained weight loss, Persistent cold	Aggressive tumor	40-60	General practitioner	Public meetings, Pharmacies, Internet and social media, Newspapers, Schools
46-50	Female	University degree	NO	As needed	Hepatic carcinoma, Lung cancer, Angioma, Oral cancer	Yes	Friends or relatives	Smoking, Alcohol consumption, Poor oral hygiene, Repeated trauma to the inner surface of the mouth	Unexplained loosening of teeth, Blackening of teeth, Changes in speech, Difficulty moving the jaw, Pain or difficulty swallowing, Dizziness, Persistent numbness of the lip or tongue over time, Insomnia, White or red patches on the lining of the mouth or tongue, Persistent lumps in the mouth, Persistent lumps in the neck glands, Hair loss, Unexplained weight loss, Painful mouth ulcers, that do not…	Do not know	40-60	Dermatology specialist, Oncology specialist	Internet and social media, Schools
51-55	Female	High school	NO	I have a check-up every 6 months	Uterine fibroid, Hepatic carcinoma, Lung cancer	NO		Smoking, Alcohol consumption, Poor oral hygiene, Repeated trauma to the inner surface of the mouth	Unexplained loosening of teeth, Changes in speech, Difficulty moving the jaw, Pain or difficulty swallowing, Persistent numbness of the lip or tongue over time, White or red patches on the lining of the mouth or tongue, Persistent lumps in the mouth, Persistent lumps in the neck glands, Unexplained weight loss, Painful mouth ulcers, that do not heal within a few weeks	Do not know	60-90	General practitioner, Dentist	Public meetings, Pharmacies, Internet and social media, Newspapers, Schools
41-45	Male	High school	NO	I have a check-up every 6 months	Uterine fibroid, Hepatic carcinoma, Lung cancer	NO		Smoking, Alcohol consumption, Poor oral hygiene, Repeated trauma to the inner surface of the mouth	Unexplained loosening of teeth, Changes in speech, Difficulty moving the jaw, Pain or difficulty swallowing, Persistent numbness of the lip or tongue over time, Persistent lumps in the mouth, Persistent lumps in the neck glands, Unexplained weight loss	Do not know	40-60	General practitioner, Dentist, Otorhinolaryngologist	Pharmacies
71-75	Female	University degree	NO	I have a check-up every 6 months	Hepatic carcinoma, Lung cancer, Oral cancer	Yes	at work	Smoking, Alcohol consumption, Repeated trauma to the inner surface of the mouth	Pain or difficulty swallowing, Persistent numbness of the lip or tongue over time, White or red patches on the lining of the mouth or tongue, Persistent lumps in the mouth, Persistent lumps in the neck glands, Unexplained weight loss, Painful mouth ulcers, that do not heal within a few weeks	Aggressive tumor	40-60	Pharmacist, General practitioner, Dentist, Otorhinolaryngologist	Pharmacies, Internet and social media, Newspapers
51-55	Female	High school	NO	I have a check-up every 6 months	Uterine fibroid, Hepatic carcinoma, Lung cancer, Oral cancer	Yes	Friends or relatives	Smoking, Poor oral hygiene, Repeated trauma to the inner surface of the mouth	Unexplained loosening of teeth, Blackening of teeth, Changes in speech, Difficulty moving the jaw, Pain or difficulty swallowing, Persistent numbness of the lip or tongue over time, White or red patches on the lining of the mouth or tongue, Persistent lumps in the mouth, Persistent lumps in the neck glands, Painful mouth ulcers, that do not heal within a few weeks	Do not know	40-60	Dentist	Pharmacies, Schools
51-55	Female	University degree	NO	I have a check-up every 6 months	Hepatic carcinoma, Lung cancer, Oral cancer	Yes	Doctor, refresher courses	Smoking, Alcohol consumption, Poor oral hygiene, Sun exposure, Repeated trauma to the inner surface of the mouth	Blackening of teeth, Difficulty moving the jaw, Pain or difficulty swallowing, Persistent numbness of the lip or tongue over time, White or red patches on the lining of the mouth or tongue, Persistent lumps in the mouth, Unexplained weight loss, Painful mouth ulcers, that do not heal within a few weeks	Aggressive tumor	60-90	General practitioner, Dentist, Otorhinolaryngologist, Oncology specialist	Pharmacies, Newspapers
41-45	Female	University degree	Yes	I have a check-up every 6 months	Hepatic carcinoma, Lung cancer, Oral cancer	Yes	Internet	Smoking, Poor oral hygiene	Changes in speech, Pain or difficulty swallowing, Persistent numbness of the lip or tongue over time, Persistent lumps in the mouth, Painful mouth ulcers, that do not heal within a few weeks	Do not know	40-60	Dentist	Internet and social media
66-70	Male	High school	NO	I have a check-up every 6 months	Hepatic carcinoma, Lung cancer, Angioma, Oral cancer	Yes	Internet, Doctor, Friends or relatives	Smoking, Poor oral hygiene	White or red patches on the lining of the mouth or tongue, Persistent lumps in the mouth, Painful mouth ulcers, that do not heal within a few weeks	Aggressive tumor	40-60	General practitioner, Dentist	Public meetings, Pharmacies, Internet and social media, Schools
51-55	Female	High school	NO	Check-up once a year	Uterine fibroid, Lung cancer, Angioma, Oral cancer	Yes	Friends or relatives	Smoking, Poor oral hygiene, Repeated trauma to the inner surface of the mouth	Difficulty moving the jaw, Pain or difficulty swallowing, White or red patches on the lining of the mouth or tongue, Unexplained weight loss, Painful mouth ulcers, that do not heal within a few weeks	Do not know	40-60	Oncology specialist	Public meetings, Internet and social media, Schools
46-50	Male	University degree	NO	I have a check-up every 6 months	Hepatic carcinoma, Lung cancer, Oral cancer	Yes	TV, Internet, information in newspapers and public service advertising	Smoking, Alcohol consumption	Persistent numbness of the lip or tongue over time, Persistent lumps in the mouth, Persistent lumps in the neck glands, Unexplained weight loss, Painful mouth ulcers, that do not heal within a few weeks	Aggressive tumor	40-60	General practitioner, Dentist, Otorhinolaryngologist	Public meetings, Pharmacies, Internet and social media, Newspapers, Schools
66-70	Female	High school	Yes	As needed	Uterine fibroid, Hepatic carcinoma, Lung cancer, Lipoma, Angioma, Oral cancer	NO		Smoking	Painful mouth ulcers, that do not heal within a few weeks	Do not know	40-60	General practitioner	Internet and social media
71-75	Male	High school	NO	Check-up once a year	Lung cancer, Oral cancer	Yes	Internet	Smoking	Persistent numbness of the lip or tongue over time, White or red patches on the lining of the mouth or tongue, Unexplained weight loss, Painful mouth ulcers, that do not heal within a few weeks	Aggressive tumor	20-40	Otorhinolaryngologist	Pharmacies
66-70	Female	University degree	NO	As needed	Hepatic carcinoma, Lung cancer, Oral cancer	Yes	Pharmacist, Scientific knowledge	Smoking, Repeated trauma to the inner surface of the mouth	White or red patches on the lining of the mouth or tongue, Persistent lumps in the mouth, Persistent lumps in the neck glands, Painful mouth ulcers, that do not heal within a few weeks	Aggressive tumor	40-60	Dermatology specialist, Otorhinolaryngologist, Oncology specialist	Public meetings, Pharmacies, Newspapers
21-25	Female	High school	NO	As needed	Hepatic carcinoma, Lung cancer, Oral cancer	Yes	TV, Internet, Doctor, Pharmacist	Smoking, Alcohol consumption, Repeated trauma to the inner surface of the mouth	Changes in speech, Difficulty moving the jaw, Pain or difficulty swallowing, Persistent numbness of the lip or tongue over time, White or red patches on the lining of the mouth or tongue, Persistent lumps in the mouth, Persistent lumps in the neck glands, Unexplained weight loss, Painful mouth ulcers, that do not heal within a few weeks	Do not know	40-60	General practitioner, Otorhinolaryngologist	Pharmacies, Schools
46-50	Female	University degree	NO	As needed	Uterine fibroid, Hepatic carcinoma, Lung cancer, Oral cancer	Yes	TV, Doctor, Pharmacist	Smoking, Alcohol consumption, Repeated trauma to the inner surface of the mouth	Pain or difficulty swallowing, Persistent lumps in the mouth, Persistent lumps in the neck glands, Painful mouth ulcers, that do not heal within a few weeks	Do not know	40-60	General practitioner, Otorhinolaryngologist	Public meetings, Internet and social media, Newspapers
66-70	Male	University degree	NO	I have a check-up every 6 months	Uterine fibroid, Hepatic carcinoma, Lung cancer, Oral cancer	Yes	TV, Friends or relatives	Smoking, Alcohol consumption, Poor oral hygiene, Repeated trauma to the inner surface of the mouth	Changes in speech, Difficulty moving the jaw, Pain or difficulty swallowing, Persistent numbness of the lip or tongue over time, White or red patches on the lining of the mouth or tongue, Persistent lumps in the mouth, Persistent lumps in the neck glands, Hair loss, Unexplained weight loss, Painful mouth ulcers, that do not heal within a few weeks	Aggressive tumor	60-90	Pharmacist, General practitioner, Otorhinolaryngologist, Oncology specialist	Public meetings, Pharmacies, Internet and social media, Newspapers, Schools
71-75	Female	Middle school	NO	As needed	Uterine fibroid, Hepatic carcinoma, Lung cancer, Oral cancer	NO		Smoking, Alcohol consumption, Poor oral hygiene, Sun exposure	Difficulty moving the jaw, Pain or difficulty swallowing, Persistent numbness of the lip or tongue over time, White or red patches on the lining of the mouth or tongue, Persistent lumps in the mouth, Persistent lumps in the neck glands, Unexplained weight loss, Painful mouth ulcers, that do not heal within a few weeks	Aggressive tumor	40-60	General practitioner, Otorhinolaryngologist, Oncology specialist	Newspapers, Television
61-65	Male	High school	NO	I have a check-up every 6 months	Uterine fibroid, Hepatic carcinoma, Lung cancer, Lipoma, Angioma, Oral cancer	Yes	Friends or relatives	Smoking	Persistent numbness of the lip or tongue over time	Do not know	40-60	Dentist	Schools
71-75	Male	Middle school	NO	As needed	Hepatic carcinoma, Lung cancer, Angioma	NO		Smoking, Alcohol consumption, Sun exposure	Dizziness, Persistent numbness of the lip or tongue over time, White or red patches on the lining of the mouth or tongue, Persistent lumps in the mouth, Persistent lumps in the neck glands, Painful mouth ulcers, that do not heal within a few weeks	Aggressive tumor	40-60	General practitioner, Oncology specialist	Public meetings, Newspapers
61-65	Male	University degree	NO	I have a check-up every 6 months	Hepatic carcinoma, Lung cancer, Oral cancer	Yes	Pharmacist	Smoking, Alcohol consumption, Repeated trauma to the inner surface of the mouth	Unexplained loosening of teeth, Changes in speech, Difficulty moving the jaw, Persistent numbness of the lip or tongue over time, White or red patches on the lining of the mouth or tongue, Persistent lumps in the mouth, Persistent lumps in the neck glands, Painful mouth ulcers, that do not heal within a few weeks	Aggressive tumor	40-60	Pharmacist, General practitioner, Dentist	Pharmacies, Internet and social media, Newspapers, Schools
76-80	Male	Middle school	NO	As needed	Uterine fibroid, Hepatic carcinoma, Lung cancer, Lipoma, Angioma, Oral cancer	Yes	TV, Friends or relatives	Smoking, Alcohol consumption, Poor oral hygiene, Sun exposure, Repeated trauma to the inner surface of the mouth	Unexplained loosening of teeth, Difficulty moving the jaw, White or red patches on the lining of the mouth or tongue, Persistent lumps in the mouth, Persistent lumps in the neck glands, Painful mouth ulcers, that do not heal within a few weeks	Aggressive tumor	40-60	Oncology specialist	Public meetings, Pharmacies, Internet and social media, Newspapers, Schools
31-35	Female	University degree	Yes	I have a check-up every 6 months	Hepatic carcinoma, Lung cancer, Oral cancer	Yes	Office/practice	Smoking, Alcohol consumption, Poor oral hygiene, Repeated trauma to the inner surface of the mouth	Unexplained loosening of teeth, Blackening of teeth, Difficulty moving the jaw, Pain or difficulty swallowing, Persistent numbness of the lip or tongue over time, White or red patches on the lining of the mouth or tongue, Persistent lumps in the mouth, Persistent lumps in the neck glands, Unexplained weight loss, Painful mouth ulcers, that do not heal within a few weeks	Aggressive tumor	40-60	Pharmacist, Dentist	Internet and social media
71-75	Female	Middle school	NO	I have a check-up every 6 months	Hepatic carcinoma, Lung cancer, Lipoma, Oral cancer	Yes	Friends or relatives	Smoking, Alcohol consumption, Poor oral hygiene, Repeated trauma to the inner surface of the mouth	Unexplained loosening of teeth, Blackening of teeth, Difficulty moving the jaw, Pain or difficulty swallowing, Dizziness, Persistent numbness of the lip or tongue over time, Insomnia, White or red patches on the lining of the mouth or tongue, Persistent lumps in the mouth, Persistent lumps in the neck glands, Unexplained weight loss, Painful mouth ulcers, that do not heal within a few weeks	Aggressive tumor	40-60	Dentist, Oncology specialist	Public meetings, Pharmacies, Television
36-40	Male	University degree	NO	I have a check-up every 6 months	Hepatic carcinoma, Lung cancer, Oral cancer	Yes	Pharmacist	Smoking, Alcohol consumption, Poor oral hygiene, Repeated trauma to the inner surface of the mouth	Difficulty moving the jaw, Pain or difficulty swallowing, Persistent numbness of the lip or tongue over time, Persistent lumps in the neck glands, Hair loss, Unexplained weight loss, Painful mouth ulcers, that do not heal within a few weeks	Aggressive tumor	40-60	General practitioner, Otorhinolaryngologist, Oncology specialist	Pharmacies
56-60	Female	High school	NO	As needed	Uterine fibroid, Hepatic carcinoma, Lung cancer	NO		Smoking, Sun exposure	Persistent numbness of the lip or tongue over time, Persistent lumps in the mouth, Persistent lumps in the neck glands, Painful mouth ulcers, that do not heal within a few weeks	Do not know	40-60	General practitioner	Internet and social media
61-65	Male	High school	NO	I have a check-up every 6 months	Hepatic carcinoma, Lung cancer, Oral cancer	Yes	Friends or relatives	Smoking, Alcohol consumption, Poor oral hygiene, Repeated trauma to the inner surface of the mouth	Pain or difficulty swallowing, White or red patches on the lining of the mouth or tongue, Painful mouth ulcers, that do not heal within a few weeks	Aggressive tumor	40-60	Dentist	Pharmacies, Dental practices
46-50	Male	University degree	NO	Check-up once a year	Hepatic carcinoma, Lung cancer, Oral cancer	NO		Smoking, Alcohol consumption	Changes in speech, Pain or difficulty swallowing, Persistent lumps in the mouth, Persistent lumps in the neck glands, Painful mouth ulcers, that do not heal within a few weeks	Aggressive tumor	40-60	Otorhinolaryngologist, Oncology specialist	Pharmacies, Prevenzione Serena
71-75	Female	Middle school	NO	As needed	Uterine fibroid, Hepatic carcinoma, Lung cancer, Oral cancer	NO		Smoking, Alcohol consumption, Poor oral hygiene	Changes in speech, Pain or difficulty swallowing, White or red patches on the lining of the mouth or tongue, Persistent lumps in the mouth, Persistent lumps in the neck glands, Unexplained weight loss, Painful mouth ulcers, that do not heal within a few weeks	Do not know	40-60	General practitioner, Oncology specialist	Public meetings, Pharmacies, Internet and social media, Newspapers, Schools
71-75	Female	Middle school	NO	Check-up once a year	Lung cancer, Angioma, Oral cancer	Yes	Friends or relatives	Smoking, Alcohol consumption	Persistent lumps in the mouth, Persistent lumps in the neck glands, Unexplained weight loss	Low-aggressiveness tumor	60-90	Dentist, Otorhinolaryngologist	Public meetings, Pharmacies, Schools
51-55	Female	University degree	NO	As needed	Hepatic carcinoma, Lung cancer, Oral cancer	NO		Smoking, Alcohol consumption	Difficulty moving the jaw, Persistent numbness of the lip or tongue over time, Persistent lumps in the mouth, Unexplained weight loss, Painful mouth ulcers, that do not heal within a few weeks	Do not know	40-60	General practitioner	Pharmacies
66-70	Female	High school	Yes	I have a check-up every 6 months	Hepatic carcinoma, Lung cancer, Oral cancer	Yes	Friends or relatives	Smoking	Difficulty moving the jaw, Persistent lumps in the mouth, Painful mouth ulcers, that do not heal within a few weeks	Aggressive tumor	40-60	Otorhinolaryngologist, Oncology specialist	Public meetings, Internet and social media
56-60	Female	University degree	NO	Check-up once a year	Lung cancer	Yes	Doctor	Smoking	Painful mouth ulcers, that do not heal within a few weeks	Aggressive tumor	40-60	Otorhinolaryngologist	Newspapers
26-30	Female	University degree	NO	I have a check-up every 6 months	Hepatic carcinoma, Lung cancer, Oral cancer	Yes	Friends or relatives	Smoking, Alcohol consumption, Repeated trauma to the inner surface of the mouth	Pain or difficulty swallowing, Persistent numbness of the lip or tongue over time, Persistent lumps in the mouth, Unexplained weight loss, Painful mouth ulcers, that do not heal within a few weeks	Aggressive tumor	40-60	General practitioner, Otorhinolaryngologist, Oncology specialist	Public meetings, Pharmacies
51-55	Female	High school	Yes	Check-up once a year	Uterine fibroid, Hepatic carcinoma, Lung cancer, Oral cancer	Yes	TV, Internet	Smoking	Pain or difficulty swallowing, White or red patches on the lining of the mouth or tongue, Persistent lumps in the mouth, Painful mouth ulcers, that do not heal within a few weeks	Do not know	60-90	General practitioner, Otorhinolaryngologist	Public meetings, Newspapers
66-70	Male	University degree	NO	Check-up once a year	Hepatic carcinoma, Lung cancer, Lipoma, Oral cancer	Yes	Internet, Doctor	Smoking, Poor oral hygiene	Pain or difficulty swallowing, White or red patches on the lining of the mouth or tongue, Unexplained weight loss, Painful mouth ulcers, that do not heal within a few weeks	Aggressive tumor	40-60	Dentist, Otorhinolaryngologist	Public meetings, Pharmacies, Schools
26-30	Female	University degree	Yes	As needed	Hepatic carcinoma, Lung cancer, Oral cancer	Yes	TV, Internet, Friends or relatives	Smoking, Alcohol consumption	Changes in speech, Difficulty moving the jaw, Pain or difficulty swallowing, Persistent numbness of the lip or tongue over time, Persistent lumps in the mouth, Persistent lumps in the neck glands, Painful mouth ulcers, that do not heal within a few weeks	Aggressive tumor	60-90	Otorhinolaryngologist, Oncology specialist	Pharmacies, Internet and social media
51-55	Female	University degree	NO	As needed	Uterine fibroid, Hepatic carcinoma, Lung cancer, Oral cancer	Yes	Pharmacist	Smoking, Alcohol consumption, Poor oral hygiene, Sun exposure	Pain or difficulty swallowing, Persistent lumps in the mouth, Hair loss, Unexplained weight loss, Painful mouth ulcers, that do not heal within a few weeks	Aggressive tumor	40-60	Oncology specialist	Pharmacies
41-45	Female	University degree	NO	Check-up once a year	Hepatic carcinoma, Lung cancer, Oral cancer	Yes	Pharmacist	Smoking, Repeated trauma to the inner surface of the mouth	Changes in speech, Difficulty moving the jaw, Pain or difficulty swallowing, Persistent numbness of the lip or tongue over time, White or red patches on the lining of the mouth or tongue, Persistent lumps in the mouth, Persistent lumps in the neck glands, Unexplained weight loss, Painful mouth ulcers, that do not heal within a few weeks	Aggressive tumor	40-60	General practitioner, Dentist, Otorhinolaryngologist	Public meetings, Pharmacies, Internet and social media, Newspapers, Schools
26-30	Female	High school	Yes	Check-up once a year	Hepatic carcinoma, Lung cancer, Angioma, Oral cancer	Yes	Friends or relatives	Smoking, Alcohol consumption, Sun exposure	Changes in speech, Difficulty moving the jaw, Dizziness, Persistent numbness of the lip or tongue over time, Insomnia, White or red patches on the lining of the mouth or tongue, Persistent lumps in the mouth, Painful mouth ulcers, that do not heal within a few weeks	Low-aggressiveness tumor	40-60	General practitioner	Internet and social media, Schools
56-60	Male	Middle school	NO	Check-up once a year	Lung cancer	NO		Alcohol consumption	Difficulty moving the jaw	Do not know	40-60	Oncology specialist	Internet and social media
56-60	Female	University degree	NO	I have a check-up every 6 months	Hepatic carcinoma, Lung cancer	NO		Smoking, Alcohol consumption	Unexplained loosening of teeth, Persistent numbness of the lip or tongue over time, White or red patches on the lining of the mouth or tongue, Persistent lumps in the mouth, Persistent lumps in the neck glands, Unexplained weight loss, Painful mouth ulcers, that do not heal within a few weeks	Do not know	40-60	General practitioner, Dentist	Pharmacies, Newspapers, Schools, Dentists and general practitioners
56-60	Female	University degree	NO	Check-up once a year	Hepatic carcinoma, Lung cancer, Oral cancer	Yes	Internet, Friends or relatives	Smoking, Alcohol consumption	Persistent lumps in the mouth, Persistent lumps in the neck glands, Unexplained weight loss, Painful mouth ulcers, that do not heal within a few weeks	Do not know	40-60	General practitioner, Dentist, Oncology specialist	Pharmacies, Internet and social media, Newspapers, Schools
41-45	Female	University degree	NO	Check-up once a year	Hepatic carcinoma, Lung cancer, Oral cancer	Yes	newspaper	Smoking, Alcohol consumption, Repeated trauma to the inner surface of the mouth	Persistent lumps in the mouth, Persistent lumps in the neck glands, Painful mouth ulcers, that do not heal within a few weeks	Aggressive tumor	40-60	Dentist, Otorhinolaryngologist	Pharmacies, Newspapers
71-75	Female	University degree	NO	I have a check-up every 6 months	Uterine fibroid, Hepatic carcinoma, Lung cancer, Lipoma, Oral cancer	Yes	Friends or relatives	Smoking, Alcohol consumption, Poor oral hygiene, Repeated trauma to the inner surface of the mouth	Blackening of teeth, Changes in speech, Difficulty moving the jaw, Pain or difficulty swallowing, Persistent numbness of the lip or tongue over time, Persistent lumps in the mouth, Persistent lumps in the neck glands, Unexplained weight loss, Painful mouth ulcers, that do not heal within a few weeks	Aggressive tumor	40-60	Dentist, Oncology specialist	Public meetings, Pharmacies, Internet and social media, Newspapers, Schools
61-65	Female	High school	Yes	Check-up once a year	Uterine fibroid, Hepatic carcinoma, Lung cancer, Lipoma, Angioma, Oral cancer	Yes	Internet	Smoking, Alcohol consumption, Sun exposure, Repeated trauma to the inner surface of the mouth	Unexplained loosening of teeth, Dizziness, Hair loss, Unexplained weight loss, Painful mouth ulcers, that do not heal within a few weeks	Aggressive tumor	40-60	General practitioner, Dentist, Dermatology specialist, Otorhinolaryngologist, Oncology specialist	Public meetings, Pharmacies, Schools
61-65	Female	University degree	NO	Check-up once a year	Hepatic carcinoma, Lung cancer, Angioma, Oral cancer	NO		Smoking, Alcohol consumption, Poor oral hygiene, Repeated trauma to the inner surface of the mouth	Unexplained loosening of teeth, Difficulty moving the jaw, Pain or difficulty swallowing, White or red patches on the lining of the mouth or tongue, Persistent lumps in the mouth, Persistent lumps in the neck glands, Painful mouth ulcers, that do not heal within a few weeks	Aggressive tumor	40-60	Dentist	Pharmacies
66-70	Female	High school	NO	As needed	Uterine fibroid, Hepatic carcinoma, Lung cancer, Oral cancer	Yes	Friends or relatives	Smoking, Alcohol consumption, Poor oral hygiene, Repeated trauma to the inner surface of the mouth	Blackening of teeth, Difficulty moving the jaw, Dizziness, Persistent numbness of the lip or tongue over time, Insomnia, White or red patches on the lining of the mouth or tongue, Persistent lumps in the mouth, Persistent lumps in the neck glands, Hair loss, Unexplained weight loss, Persistent cold, Painful mouth ulcers, that do not heal within a few weeks	Aggressive tumor	40-60	General practitioner, Dentist, Oncology specialist	Pharmacies, Internet and social media
66-70	Female	High school	NO	As needed	Uterine fibroid, Hepatic carcinoma, Lung cancer, Oral cancer	Yes	TV	Smoking, Alcohol consumption, Poor oral hygiene, Repeated trauma to the inner surface of the mouth	Unexplained loosening of teeth, Blackening of teeth, Changes in speech, Difficulty moving the jaw, Pain or difficulty swallowing, Dizziness, Persistent numbness of the lip or tongue over time, Insomnia, White or red patches on the lining of the mouth or tongue, Persistent lumps in the mouth, Persistent lumps in the neck glands, Hair loss, Unexplained weight loss, Persistent cold, Painful mouth ul…	Aggressive tumor	40-60	Pharmacist, General practitioner, Dentist, Oncology specialist	Pharmacies, Internet and social media, Newspapers
56-60	Female	High school	NO	As needed	Uterine fibroid, Hepatic carcinoma, Lung cancer, Oral cancer	Yes	TV, Internet, Pharmacist	Smoking, Alcohol consumption, Poor oral hygiene, Repeated trauma to the inner surface of the mouth	Unexplained loosening of teeth, Blackening of teeth, Changes in speech, Difficulty moving the jaw, Pain or difficulty swallowing, Dizziness, Persistent numbness of the lip or tongue over time, Persistent lumps in the mouth, Persistent lumps in the neck glands, Unexplained weight loss, Painful mouth ulcers, that do not heal within a few weeks	Aggressive tumor	20-40	General practitioner, Dentist	Pharmacies, Newspapers
26-30	Female	University degree	NO	Check-up once a year	Hepatic carcinoma, Lung cancer, Oral cancer	Yes	Internet, Pharmacist, Friends or relatives	Smoking, Alcohol consumption, Poor oral hygiene, Sun exposure, Repeated trauma to the inner surface of the mouth	Unexplained loosening of teeth, Difficulty moving the jaw, Pain or difficulty swallowing, Persistent numbness of the lip or tongue over time, White or red patches on the lining of the mouth or tongue, Persistent lumps in the mouth, Persistent lumps in the neck glands, Hair loss, Unexplained weight loss, Painful mouth ulcers, that do not heal within a few weeks	Aggressive tumor	40-60	General practitioner, Dentist, Dermatology specialist, Otorhinolaryngologist, Oncology specialist	Public meetings, Pharmacies, Internet and social media, Newspapers, Schools
41-45	Female	University degree	NO	I have a check-up every 6 months	Uterine fibroid, Hepatic carcinoma, Lung cancer, Lipoma, Angioma, Oral cancer	Yes	TV, Doctor, Pharmacist	Smoking, Alcohol consumption, Poor oral hygiene, Sun exposure, Repeated trauma to the inner surface of the mouth	Unexplained loosening of teeth, Blackening of teeth, Changes in speech, Difficulty moving the jaw, Pain or difficulty swallowing, Dizziness, Persistent numbness of the lip or tongue over time, Insomnia, White or red patches on the lining of the mouth or tongue, Persistent lumps in the mouth, Persistent lumps in the neck glands, Hair loss, Unexplained weight loss, Persistent cold, Painful mouth ul…	Aggressive tumor	40-60	General practitioner, Dentist, Otorhinolaryngologist, Oncology specialist	Public meetings, Pharmacies, Internet and social media, Newspapers, Schools
81-85	Male	High school	NO	Check-up once a year	Lung cancer, Oral cancer	Yes	Friends or relatives	Smoking, Alcohol consumption	Difficulty moving the jaw, Persistent lumps in the mouth, Painful mouth ulcers, that do not heal within a few weeks	Do not know	40-60	Dentist	Public meetings, Pharmacies, Newspapers
81-85	Female	High school	Yes	I have a check-up every 6 months	Lung cancer, Oral cancer	Yes	TV	Smoking	Hair loss	Do not know	60-90	Dentist	There is no need to disseminate further information
66-70	Male	University degree	NO	I have a check-up every 6 months	Hepatic carcinoma, Lung cancer, Oral cancer	Yes	Hospital	Smoking, Alcohol consumption, Repeated trauma to the inner surface of the mouth	Pain or difficulty swallowing, Persistent numbness of the lip or tongue over time, White or red patches on the lining of the mouth or tongue, Persistent lumps in the mouth, Persistent lumps in the neck glands, Painful mouth ulcers, that do not heal within a few weeks	Low-aggressiveness tumor	40-60	Otorhinolaryngologist	Pharmacies, Internet and social media, Newspapers, Schools
61-65	Female	High school	Yes	I have a check-up every 6 months	Hepatic carcinoma, Lung cancer, Oral cancer	Yes	Doctor	Smoking, Alcohol consumption	Pain or difficulty swallowing, White or red patches on the lining of the mouth or tongue, Persistent lumps in the neck glands, Unexplained weight loss, Painful mouth ulcers, that do not heal within a few weeks	Aggressive tumor	40-60	Otorhinolaryngologist	Pharmacies
56-60	Male	University degree	Yes	Check-up once a year	Uterine fibroid, Hepatic carcinoma, Lung cancer, Oral cancer	Yes	Friends or relatives	Smoking, Alcohol consumption, Poor oral hygiene	Unexplained loosening of teeth, Difficulty moving the jaw, Pain or difficulty swallowing, Dizziness, White or red patches on the lining of the mouth or tongue, Persistent lumps in the mouth, Persistent lumps in the neck glands	Do not know	40-60	Dentist	Newspapers, Schools
36-40	Female	High school	NO	I have a check-up every 6 months	Uterine fibroid, Hepatic carcinoma, Lung cancer, Oral cancer	Yes	Doctor	Smoking, Alcohol consumption	Blackening of teeth, Persistent numbness of the lip or tongue over time, Persistent lumps in the mouth, Persistent lumps in the neck glands, Painful mouth ulcers, that do not heal within a few weeks	Aggressive tumor	40-60	Otorhinolaryngologist, Oncology specialist	Pharmacies, Internet and social media, Schools
41-45	Male	University degree	NO	As needed	Uterine fibroid, Lung cancer, Oral cancer	Yes	Friends or relatives	Smoking, Sun exposure	Unexplained loosening of teeth, Pain or difficulty swallowing, Persistent lumps in the mouth, Persistent lumps in the neck glands	Aggressive tumor	40-60	Oncology specialist	Pharmacies, Internet and social media, Schools
56-60	Male	University degree	NO	I have a check-up every 6 months	Hepatic carcinoma, Lung cancer, Oral cancer	Yes	Friends or relatives	Smoking, Alcohol consumption, Poor oral hygiene	Unexplained loosening of teeth, Changes in speech, Difficulty moving the jaw, Pain or difficulty swallowing, Persistent numbness of the lip or tongue over time, White or red patches on the lining of the mouth or tongue, Persistent lumps in the mouth, Persistent lumps in the neck glands, Painful mouth ulcers, that do not heal within a few weeks	Do not know	60-90	Oncology specialist	Internet and social media, Newspapers, Schools
31-35	Male	University degree	NO	Check-up once a year	Hepatic carcinoma, Lung cancer, Lipoma, Oral cancer	Yes	Friends or relatives	Smoking, Alcohol consumption	Pain or difficulty swallowing, White or red patches on the lining of the mouth or tongue, Painful mouth ulcers, that do not heal within a few weeks	Low-aggressiveness tumor	40-60	Dentist, Otorhinolaryngologist, Oncology specialist	Public meetings, Internet and social media, Schools
46-50	Female	High school	NO	Check-up once a year	Uterine fibroid, Hepatic carcinoma, Lung cancer, Oral cancer	Yes	Friends or relatives	Smoking, Alcohol consumption, Poor oral hygiene, Repeated trauma to the inner surface of the mouth	Blackening of teeth, Changes in speech, Difficulty moving the jaw, Pain or difficulty swallowing, Dizziness, Persistent numbness of the lip or tongue over time, Insomnia, White or red patches on the lining of the mouth or tongue, Persistent lumps in the mouth, Persistent lumps in the neck glands, Unexplained weight loss, Painful mouth ulcers, that do not heal within a few weeks	Aggressive tumor	40-60	General practitioner, Otorhinolaryngologist, Oncology specialist	Internet and social media, Schools
76-80	Female	High school	NO	Check-up once a year	Lung cancer, Oral cancer	Yes	Doctor, Friends or relatives	Smoking, Alcohol consumption, Sun exposure	Difficulty moving the jaw, Pain or difficulty swallowing, Persistent numbness of the lip or tongue over time, Persistent lumps in the mouth, Persistent lumps in the neck glands, Painful mouth ulcers, that do not heal within a few weeks	Aggressive tumor	60-90	Oncology specialist	Pharmacies, Newspapers
36-40	Male	University degree	Yes	Check-up once a year	Lung cancer, Oral cancer	NO		Smoking	Blackening of teeth, Difficulty moving the jaw, Dizziness, Persistent numbness of the lip or tongue over time, Persistent lumps in the mouth, Painful mouth ulcers, that do not heal within a few weeks	Aggressive tumor	40-60	Otorhinolaryngologist, Oncology specialist	Pharmacies, Schools
26-30	Female	High school	NO	Check-up once a year	Uterine fibroid, Hepatic carcinoma, Lung cancer, Angioma, Oral cancer	Yes	Friends or relatives	Smoking, Alcohol consumption, Poor oral hygiene, Sun exposure, Repeated trauma to the inner surface of the mouth	Unexplained loosening of teeth, Blackening of teeth, Changes in speech, Difficulty moving the jaw, Pain or difficulty swallowing, Persistent numbness of the lip or tongue over time, White or red patches on the lining of the mouth or tongue, Persistent lumps in the mouth, Persistent lumps in the neck glands, Unexplained weight loss, Painful mouth ulcers, that do not heal within a few weeks	Aggressive tumor	20-40	General practitioner, Dentist, Otorhinolaryngologist, Oncology specialist	Pharmacies, Internet and social media, Schools
26-30	Female	High school	Electronic cigarettes	Check-up once a year	Uterine fibroid, Hepatic carcinoma, Lung cancer, Oral cancer	Yes	TV, Internet, Doctor, Friends or relatives	Smoking, Alcohol consumption, Poor oral hygiene, Repeated trauma to the inner surface of the mouth	Unexplained loosening of teeth, Blackening of teeth, Changes in speech, Difficulty moving the jaw, Pain or difficulty swallowing, Dizziness, Persistent numbness of the lip or tongue over time, White or red patches on the lining of the mouth or tongue, Persistent lumps in the mouth, Persistent lumps in the neck glands, Hair loss, Unexplained weight loss, Persistent cold, Painful mouth ulcers, that…	Aggressive tumor	20-40	General practitioner, Dentist, Otorhinolaryngologist, Oncology specialist	Public meetings, Pharmacies, Internet and social media, Schools
26-30	Female	University degree	NO	I have a check-up every 6 months	Hepatic carcinoma, Lung cancer, Oral cancer	Yes	TV, Internet, Doctor, Pharmacist	Smoking, Alcohol consumption, Sun exposure, Repeated trauma to the inner surface of the mouth		Aggressive tumor	40-60	Dermatology specialist, Otorhinolaryngologist	Public meetings, Pharmacies, Internet and social media, Schools
31-35	Female	University degree	NO	I have a check-up every 6 months	Uterine fibroid, Hepatic carcinoma, Lung cancer, Oral cancer	Yes	TV, Internet, Doctor, Pharmacist, Friends or relatives,	Smoking, Alcohol consumption, Poor oral hygiene, Sun exposure, Repeated trauma to the inner surface of the mouth	Unexplained loosening of teeth, Blackening of teeth, Changes in speech, Difficulty moving the jaw, Pain or difficulty swallowing, Persistent numbness of the lip or tongue over time, White or red patches on the lining of the mouth or tongue, Persistent lumps in the mouth, Persistent lumps in the neck glands, Unexplained weight loss, Persistent cold, Painful mouth ulcers, that do not heal within a …	Aggressive tumor	20-40	General practitioner, Dentist, Otorhinolaryngologist	Public meetings, Pharmacies, Internet and social media, Newspapers, Schools
41-45	Female	University degree	NO	I have a check-up every 6 months	Hepatic carcinoma, Lung cancer, Oral cancer	Yes	Pharmacist	Smoking, Repeated trauma to the inner surface of the mouth	Unexplained loosening of teeth, Persistent lumps in the mouth, Painful mouth ulcers, that do not heal within a few weeks	Aggressive tumor	40-60	Dentist, Otorhinolaryngologist	Public meetings, Pharmacies, Internet and social media, Newspapers, Schools
26-30	Male	University degree	Yes	I have a check-up every 6 months	Hepatic carcinoma, Lung cancer, Oral cancer	Yes	TV, Internet	Smoking, Poor oral hygiene	Difficulty moving the jaw, Persistent numbness of the lip or tongue over time, White or red patches on the lining of the mouth or tongue, Persistent lumps in the mouth, Persistent lumps in the neck glands	Do not know	40-60	General practitioner	Pharmacies, Internet and social media, Newspapers, Schools
61-65	Female	High school	NO	I have a check-up every 6 months	Uterine fibroid, Hepatic carcinoma, Lung cancer, Oral cancer	Yes	TV, Friends or relatives	Smoking, Poor oral hygiene, Repeated trauma to the inner surface of the mouth	Blackening of teeth, Difficulty moving the jaw, Pain or difficulty swallowing, Persistent lumps in the mouth, Painful mouth ulcers, that do not heal within a few weeks	Aggressive tumor	20-40	General practitioner, Dentist, Otorhinolaryngologist	Pharmacies, Internet and social media, Newspapers, Schools
56-60	Male	University degree	NO	I have a check-up every 6 months	Hepatic carcinoma, Lung cancer, Oral cancer	Yes	TV, Internet	Smoking, Alcohol consumption, Poor oral hygiene	Blackening of teeth, Changes in speech, Pain or difficulty swallowing, White or red patches on the lining of the mouth or tongue, Persistent lumps in the mouth, Persistent lumps in the neck glands, Unexplained weight loss, Painful mouth ulcers, that do not heal within a few weeks	Aggressive tumor	40-60	General practitioner, Otorhinolaryngologist	Internet and social media, Newspapers, Schools
21-25	Female	High school	NO	Check-up once a year	Hepatic carcinoma, Lung cancer, Oral cancer	Yes	University	Smoking, Poor oral hygiene	Unexplained loosening of teeth, Blackening of teeth, Changes in speech, Pain or difficulty swallowing, Persistent lumps in the mouth, Persistent lumps in the neck glands, Unexplained weight loss, Painful mouth ulcers, that do not heal within a few weeks	Aggressive tumor	40-60	General practitioner, Dentist, Otorhinolaryngologist	Public meetings, Pharmacies, Internet and social media, Newspapers, Schools
51-55	Female	High school	NO	As needed	Hepatic carcinoma, Lung cancer, Oral cancer	NO		Smoking, Poor oral hygiene, Repeated trauma to the inner surface of the mouth	Unexplained loosening of teeth, Blackening of teeth, Difficulty moving the jaw, Pain or difficulty swallowing, Persistent numbness of the lip or tongue over time, Persistent lumps in the mouth, Persistent lumps in the neck glands, Unexplained weight loss, Painful mouth ulcers, that do not heal within a few weeks	Do not know	20-40	General practitioner, Otorhinolaryngologist	Internet and social media, Newspapers, Schools
41-45	Male	University degree	NO	Check-up once a year	Lung cancer, Oral cancer	Yes	Friends or relatives	Smoking, Alcohol consumption, Poor oral hygiene	Changes in speech, Difficulty moving the jaw, Pain or difficulty swallowing, Dizziness, Persistent numbness of the lip or tongue over time, White or red patches on the lining of the mouth or tongue, Persistent lumps in the mouth, Persistent lumps in the neck glands, Painful mouth ulcers, that do not heal within a few weeks	Aggressive tumor	40-60	Dermatology specialist, Otorhinolaryngologist, Oncology specialist	Pharmacies, Internet and social media, Newspapers, Schools
51-55	Female	University degree	NO	I have a check-up every 6 months	Hepatic carcinoma, Lung cancer, Oral cancer	Yes	Internet	Smoking, Alcohol consumption, Sun exposure	Pain or difficulty swallowing, Persistent lumps in the mouth, Persistent lumps in the neck glands, Painful mouth ulcers, that do not heal within a few weeks	Aggressive tumor	40-60	Dentist, Otorhinolaryngologist	Pharmacies, Internet and social media, Newspapers, Schools
36-40	Female	University degree	NO	I have a check-up every 6 months	Uterine fibroid	Yes	Friends or relatives	Smoking	Difficulty moving the jaw, Pain or difficulty swallowing, Persistent lumps in the mouth, Persistent lumps in the neck glands, Painful mouth ulcers, that do not heal within a few weeks	Do not know	40-60	Oncology specialist	Internet and social media, Schools
41-45	Female	University degree	NO	As needed	Hepatic carcinoma, Lung cancer, Oral cancer	Yes	Doctor	Smoking, Alcohol consumption, Poor oral hygiene	Unexplained loosening of teeth, Pain or difficulty swallowing, Persistent numbness of the lip or tongue over time, Persistent lumps in the mouth, Persistent lumps in the neck glands, Unexplained weight loss, Painful mouth ulcers, that do not heal within a few weeks	Aggressive tumor	40-60	General practitioner, Dentist, Oncology specialist	Public meetings, Pharmacies, Internet and social media, Newspapers
76-80	Female	High school	NO	I have a check-up every 6 months	Hepatic carcinoma, Lung cancer, Oral cancer	Yes	Friends or relatives	Smoking, Alcohol consumption, Repeated trauma to the inner surface of the mouth	Changes in speech, Pain or difficulty swallowing, Persistent numbness of the lip or tongue over time, Insomnia, White or red patches on the lining of the mouth or tongue, Persistent lumps in the mouth, Persistent lumps in the neck glands, Unexplained weight loss, Painful mouth ulcers, that do not heal within a few weeks	Aggressive tumor	40-60	Otorhinolaryngologist, Oncology specialist	Public meetings, Internet and social media, Newspapers
46-50	Female	High school	Yes	I have a check-up every 6 months	Uterine fibroid, Hepatic carcinoma, Lung cancer, Lipoma, Angioma, Oral cancer	Yes	TV	Smoking, Repeated trauma to the inner surface of the mouth	Persistent lumps in the mouth	Do not know	40-60	Oncology specialist	Public meetings, Pharmacies, Internet and social media, Newspapers, Schools
31-35	Female	University degree	NO	Check-up once a year	Uterine fibroid, Hepatic carcinoma, Lung cancer	NO		Smoking, Alcohol consumption, Poor oral hygiene, Sun exposure, Repeated trauma to the inner surface of the mouth	White or red patches on the lining of the mouth or tongue, Persistent lumps in the mouth, Unexplained weight loss, Painful mouth ulcers, that do not heal within a few weeks	Do not know	40-60	Otorhinolaryngologist	Pharmacies, Internet and social media
46-50	Female	High school	Yes	Check-up once a year	Lung cancer	Yes	Friends or relatives	Smoking, Alcohol consumption	Pain or difficulty swallowing, White or red patches on the lining of the mouth or tongue, Persistent lumps in the mouth, Unexplained weight loss	Do not know	20-40	Otorhinolaryngologist	Internet and social media, Newspapers, Schools
51-55	Female	University degree	NO	Check-up once a year	Lung cancer, Oral cancer	Yes	TV, Doctor, Pharmacist	Smoking, Poor oral hygiene	Difficulty moving the jaw, Unexplained weight loss, Painful mouth ulcers, that do not heal within a few weeks	Aggressive tumor	40-60	Dentist, Otorhinolaryngologist	Public meetings, Pharmacies, Internet and social media
36-40	Male	University degree	NO	As needed	Uterine fibroid, Hepatic carcinoma, Lung cancer, Oral cancer	Yes	TV, Internet	Smoking, Alcohol consumption, Poor oral hygiene	Difficulty moving the jaw, Pain or difficulty swallowing, White or red patches on the lining of the mouth or tongue, Persistent lumps in the mouth, Unexplained weight loss, Painful mouth ulcers, that do not heal within a few weeks	Aggressive tumor	40-60	General practitioner	Public meetings, Pharmacies, Internet and social media, Newspapers, Schools
26-30	Male	University degree	NO	Check-up once a year	Lung cancer, Angioma	Yes	Internet	Smoking, Poor oral hygiene, Repeated trauma to the inner surface of the mouth	Unexplained loosening of teeth, Blackening of teeth, Difficulty moving the jaw, Persistent numbness of the lip or tongue over time, Persistent lumps in the mouth, Persistent lumps in the neck glands, Painful mouth ulcers, that do not heal within a few weeks	Do not know	60-90	Pharmacist, General practitioner, Dentist	Pharmacies, Newspapers
26-30	Female	University degree	NO	I have a check-up every 6 months	Hepatic carcinoma, Lung cancer, Oral cancer	Yes	Friends or relatives	Smoking, Alcohol consumption, Poor oral hygiene, Repeated trauma to the inner surface of the mouth	Unexplained loosening of teeth, Difficulty moving the jaw, Pain or difficulty swallowing, Persistent numbness of the lip or tongue over time, White or red patches on the lining of the mouth or tongue, Persistent lumps in the mouth, Unexplained weight loss, Painful mouth ulcers, that do not heal within a few weeks	Aggressive tumor	40-60	Pharmacist, Otorhinolaryngologist, Oncology specialist	Public meetings, Pharmacies, Internet and social media
76-80	Male	High school	NO	I have a check-up every 6 months	Hepatic carcinoma, Lung cancer, Lipoma, Angioma, Oral cancer	Yes	TV	Smoking, Poor oral hygiene, Sun exposure	Difficulty moving the jaw, Pain or difficulty swallowing, Dizziness, Persistent numbness of the lip or tongue over time, Persistent lumps in the mouth, Persistent lumps in the neck glands, Hair loss, Unexplained weight loss, Persistent cold, Painful mouth ulcers, that do not heal within a few weeks	Aggressive tumor	40-60	General practitioner, Dentist, Otorhinolaryngologist	Public meetings, Pharmacies, Newspapers, Schools
18-20	Female	High school	Yes	As needed	Uterine fibroid, Hepatic carcinoma, Lung cancer, Angioma, Oral cancer	Yes	TV, Internet, Friends or relatives	Smoking, Alcohol consumption, Poor oral hygiene	Unexplained loosening of teeth, Blackening of teeth, Changes in speech, Difficulty moving the jaw, Pain or difficulty swallowing, Persistent numbness of the lip or tongue over time, Insomnia, White or red patches on the lining of the mouth or tongue, Persistent lumps in the mouth, Persistent lumps in the neck glands, Unexplained weight loss, Persistent cold, Painful mouth ulcers, that do not heal…	Aggressive tumor	40-60	General practitioner, Dentist, Oncology specialist	Internet and social media, Newspapers, Schools
36-40	Female	University degree	NO	Check-up once a year	Uterine fibroid, Hepatic carcinoma, Lung cancer, Oral cancer	Yes	Doctor	Smoking, Alcohol consumption, Poor oral hygiene, Repeated trauma to the inner surface of the mouth	Changes in speech, Pain or difficulty swallowing, Persistent numbness of the lip or tongue over time, Persistent lumps in the mouth, Persistent lumps in the neck glands, Unexplained weight loss, Painful mouth ulcers, that do not heal within a few weeks	Aggressive tumor	40-60	General practitioner, Otorhinolaryngologist	Public meetings, Internet and social media, Newspapers, Schools
66-70	Male	Middle school	NO	I have a check-up every 6 months	Hepatic carcinoma, Lung cancer, Oral cancer	Yes	Friends or relatives	Smoking, Poor oral hygiene, Sun exposure	Unexplained loosening of teeth, Blackening of teeth, Changes in speech, Difficulty moving the jaw, Pain or difficulty swallowing, Dizziness, Persistent numbness of the lip or tongue over time, Insomnia, White or red patches on the lining of the mouth or tongue, Persistent lumps in the mouth, Hair loss, Persistent cold	Aggressive tumor	40-60	Pharmacist, General practitioner, Dentist, Oncology specialist	Pharmacies, Schools
21-25	Male	University degree	NO	Check-up once a year	Uterine fibroid, Hepatic carcinoma, Lung cancer, Oral cancer	NO		Poor oral hygiene, Repeated trauma to the inner surface of the mouth	Difficulty moving the jaw, Pain or difficulty swallowing, Persistent numbness of the lip or tongue over time, White or red patches on the lining of the mouth or tongue, Persistent lumps in the mouth, Unexplained weight loss	Aggressive tumor	40-60	General practitioner, Dentist, Otorhinolaryngologist	Public meetings, Pharmacies, Internet and social media, Schools
41-45	Male	High school	NO	As needed	Uterine fibroid, Hepatic carcinoma, Lung cancer	NO		Smoking, Alcohol consumption	Unexplained loosening of teeth, Pain or difficulty swallowing, Persistent lumps in the mouth, Persistent lumps in the neck glands, Unexplained weight loss	Aggressive tumor	40-60	Otorhinolaryngologist	Public meetings, Pharmacies, Internet and social media, Newspapers, Schools
21-25	Female	University degree	Yes	I have a check-up every 6 months	Uterine fibroid, Hepatic carcinoma, Lung cancer, Angioma	Yes	Friends or relatives	Smoking, Alcohol consumption, Poor oral hygiene	Pain or difficulty swallowing, Dizziness, White or red patches on the lining of the mouth or tongue, Persistent lumps in the mouth, Persistent lumps in the neck glands, Hair loss, Unexplained weight loss, Painful mouth ulcers, that do not heal within a few weeks	Do not know	40-60	General practitioner, Dermatology specialist, Otorhinolaryngologist	Internet and social media
66-70	Female	High school	NO	I have a check-up every 6 months	Uterine fibroid	Yes	Friends or relatives	Smoking, Poor oral hygiene	Unexplained loosening of teeth, Blackening of teeth, Persistent lumps in the mouth, Persistent lumps in the neck glands	Aggressive tumor	40-60	Oncology specialist	Pharmacies, Internet and social media
66-70	Female	University degree	NO	Check-up once a year	Hepatic carcinoma, Lung cancer, Oral cancer	Yes	Friends or relatives	Smoking, Alcohol consumption	Persistent lumps in the mouth, Persistent lumps in the neck glands, Painful mouth ulcers, that do not heal within a few weeks	Aggressive tumor	40-60	Dentist, Otorhinolaryngologist	Pharmacies, Newspapers, Schools
56-60	Female	High school	NO	Check-up once a year	Uterine fibroid, Hepatic carcinoma, Lung cancer, Lipoma, Angioma, Oral cancer	Yes	Friends or relatives	Smoking, Alcohol consumption, Poor oral hygiene, Sun exposure, Repeated trauma to the inner surface of the mouth	Difficulty moving the jaw, Pain or difficulty swallowing	Aggressive tumor	40-60	General practitioner, Dentist	Public meetings, Pharmacies, Internet and social media, Newspapers, Schools
66-70	Male	University degree	NO	As needed	Hepatic carcinoma, Lung cancer, Oral cancer	NO		Smoking, Alcohol consumption, Poor oral hygiene	White or red patches on the lining of the mouth or tongue	Aggressive tumor	40-60	Dentist	Pharmacies, Newspapers
76-80	Female	Middle school	NO	As needed	Hepatic carcinoma, Lung cancer, Oral cancer	Yes	Friends or relatives	Smoking, Alcohol consumption, Poor oral hygiene, Sun exposure, Repeated trauma to the inner surface of the mouth	Difficulty moving the jaw, Pain or difficulty swallowing, Persistent numbness of the lip or tongue over time, Insomnia, White or red patches on the lining of the mouth or tongue, Persistent lumps in the mouth, Persistent lumps in the neck glands, Unexplained weight loss, Painful mouth ulcers, that do not heal within a few weeks	Aggressive tumor	40-60	Otorhinolaryngologist	Pharmacies, Internet and social media, Newspapers
66-70	Female	High school	NO	I have a check-up every 6 months	Hepatic carcinoma, Lung cancer, Angioma	NO		Smoking, Alcohol consumption	White or red patches on the lining of the mouth or tongue, Painful mouth ulcers, that do not heal within a few weeks	Do not know	40-60	General practitioner, Oncology specialist	Newspapers, Dentist
81-85	Male	University degree	NO	As needed	Hepatic carcinoma, Lung cancer	Yes	Doctor	Smoking, Repeated trauma to the inner surface of the mouth	Difficulty moving the jaw, Pain or difficulty swallowing, Persistent lumps in the mouth, Painful mouth ulcers, that do not heal within a few weeks	Aggressive tumor	40-60	General practitioner	Internet and social media
21-25	Female	High school	Electronic cigarettes	I have a check-up every 6 months	Hepatic carcinoma, Lung cancer, Oral cancer	NO		Smoking, Poor oral hygiene, Repeated trauma to the inner surface of the mouth	Blackening of teeth, Difficulty moving the jaw, Persistent lumps in the mouth, Persistent lumps in the neck glands, Unexplained weight loss, Painful mouth ulcers, that do not heal within a few weeks	Do not know	60-90	General practitioner, Dentist	Pharmacies, Schools
26-30	Male	High school	NO	As needed	Uterine fibroid, Hepatic carcinoma, Lung cancer, Lipoma, Angioma, Oral cancer	NO		Smoking, Alcohol consumption, Poor oral hygiene, Repeated trauma to the inner surface of the mouth	Unexplained loosening of teeth, Blackening of teeth, Difficulty moving the jaw, Pain or difficulty swallowing, Persistent numbness of the lip or tongue over time, Persistent lumps in the mouth, Persistent lumps in the neck glands, Painful mouth ulcers, that do not heal within a few weeks	Do not know	40-60	Otorhinolaryngologist	Schools
41-45	Female	University degree	NO	I have a check-up every 6 months	Uterine fibroid, Hepatic carcinoma, Lung cancer, Angioma, Oral cancer	Yes	TV, Internet	Smoking, Repeated trauma to the inner surface of the mouth	Changes in speech, Difficulty moving the jaw, Pain or difficulty swallowing, Persistent numbness of the lip or tongue over time, White or red patches on the lining of the mouth or tongue, Persistent lumps in the mouth, Persistent lumps in the neck glands, Unexplained weight loss, Painful mouth ulcers, that do not heal within a few weeks	Aggressive tumor	40-60	Dentist, Otorhinolaryngologist, Oncology specialist	Public meetings, Pharmacies, Internet and social media
66-70	Male	Middle school	Electronic cigarettes	As needed	Uterine fibroid, Lung cancer, Oral cancer	Yes	Friends or relatives	Smoking, Alcohol consumption	Blackening of teeth, Changes in speech	Aggressive tumor	60-90	General practitioner	Pharmacies, Internet and social media
26-30	Male	University degree	NO	Check-up once a year	Hepatic carcinoma, Lung cancer, Oral cancer	Yes	Friends or relatives	Smoking, Alcohol consumption, Repeated trauma to the inner surface of the mouth	Blackening of teeth, Changes in speech, Pain or difficulty swallowing, Dizziness, Persistent numbness of the lip or tongue over time, Persistent lumps in the mouth, Persistent lumps in the neck glands, Unexplained weight loss, Painful mouth ulcers, that do not heal within a few weeks	Aggressive tumor	60-90	Dentist, Otorhinolaryngologist, Oncology specialist	Pharmacies, Internet and social media, Newspapers
36-40	Male	High school	NO	I have a check-up every 6 months	Oral cancer	NO		Smoking, Poor oral hygiene	Difficulty moving the jaw, White or red patches on the lining of the mouth or tongue, Persistent lumps in the mouth	Do not know	20-40	General practitioner	Public meetings
21-25	Female	University degree	NO	Check-up once a year	Hepatic carcinoma, Lung cancer, Oral cancer	Yes	Internet, Doctor	Smoking	Unexplained loosening of teeth, Changes in speech, Difficulty moving the jaw, Pain or difficulty swallowing, Persistent numbness of the lip or tongue over time, White or red patches on the lining of the mouth or tongue, Persistent lumps in the mouth, Persistent lumps in the neck glands, Unexplained weight loss, Painful mouth ulcers, that do not heal within a few weeks	Aggressive tumor	40-60	Otorhinolaryngologist	Pharmacies, Internet and social media, Newspapers
36-40	Male	Middle school	NO	As needed	Lung cancer	NO		Smoking, Alcohol consumption	Unexplained loosening of teeth	Aggressive tumor	40-60	General practitioner	Pharmacies, Schools
81-85	Female	Middle school	NO	I have a check-up every 6 months	Hepatic carcinoma, Lung cancer	Yes	Friends or relatives	Smoking, Alcohol consumption	Unexplained loosening of teeth, Blackening of teeth	Aggressive tumor	40-60	General practitioner	Pharmacies
61-65	Male	Middle school	Yes	As needed	Uterine fibroid, Hepatic carcinoma, Lung cancer, Lipoma, Oral cancer	NO		Smoking, Alcohol consumption, Poor oral hygiene, Repeated trauma to the inner surface of the mouth	Unexplained loosening of teeth, Blackening of teeth, Changes in speech, Difficulty moving the jaw, Pain or difficulty swallowing, Persistent lumps in the mouth, Persistent lumps in the neck glands, Hair loss, Unexplained weight loss, Painful mouth ulcers, that do not heal within a few weeks	Aggressive tumor	40-60	General practitioner, Dentist, Otorhinolaryngologist, Oncology specialist	Public meetings, Pharmacies, Internet and social media, Newspapers, Schools
61-65	Female	High school	Electronic cigarettes	As needed	Uterine fibroid, Hepatic carcinoma, Lung cancer, Oral cancer	Yes	Friends or relatives	Smoking, Alcohol consumption	Changes in speech, Difficulty moving the jaw, Pain or difficulty swallowing, Persistent numbness of the lip or tongue over time, White or red patches on the lining of the mouth or tongue, Persistent lumps in the mouth, Persistent lumps in the neck glands, Painful mouth ulcers, that do not heal within a few weeks	Aggressive tumor	20-40	General practitioner, Dermatology specialist, Otorhinolaryngologist	Public meetings, Pharmacies, Internet and social media, Newspapers, Schools
41-45	Female	University degree	NO	I have a check-up every 6 months	Hepatic carcinoma, Lung cancer, Oral cancer	Yes	Doctor, Friends or relatives	Smoking, Poor oral hygiene, Repeated trauma to the inner surface of the mouth	Difficulty moving the jaw, Pain or difficulty swallowing, Persistent numbness of the lip or tongue over time, White or red patches on the lining of the mouth or tongue, Persistent lumps in the mouth, Persistent lumps in the neck glands, Painful mouth ulcers, that do not heal within a few weeks	Aggressive tumor	40-60	Dentist, Otorhinolaryngologist	Pharmacies, Internet and social media, Newspapers, Schools
51-55	Female	University degree	Yes	Check-up once a year	Uterine fibroid, Hepatic carcinoma, Lung cancer, Oral cancer	NO		Smoking, Poor oral hygiene	Unexplained loosening of teeth, Blackening of teeth, Difficulty moving the jaw, Dizziness, White or red patches on the lining of the mouth or tongue, Persistent lumps in the mouth, Persistent lumps in the neck glands, Hair loss, Painful mouth ulcers, that do not heal within a few weeks	Do not know	40-60	General practitioner, Otorhinolaryngologist	Internet and social media, There is no need to disseminate further information
56-60	Female	High school	NO	Check-up once a year	Hepatic carcinoma, Lung cancer, Angioma, Oral cancer	Yes	Dentist	Smoking, Alcohol consumption, Poor oral hygiene	Changes in speech, Difficulty moving the jaw, Pain or difficulty swallowing, Persistent numbness of the lip or tongue over time, Insomnia, Persistent lumps in the mouth, Persistent lumps in the neck glands, Hair loss, Unexplained weight loss	Do not know	40-60	General practitioner	Public meetings, Pharmacies, Internet and social media, Newspapers, Schools
61-65	Male	High school	NO	Check-up once a year	Hepatic carcinoma, Lung cancer, Oral cancer	NO		Smoking, Alcohol consumption, Poor oral hygiene	Changes in speech, Difficulty moving the jaw, Persistent numbness of the lip or tongue over time, Persistent lumps in the mouth, Persistent lumps in the neck glands, Unexplained weight loss, Painful mouth ulcers, that do not heal within a few weeks	Do not know	40-60	General practitioner	Internet and social media
26-30	Female	University degree	NO	Check-up once a year	Hepatic carcinoma, Lung cancer, Angioma, Oral cancer	NO		Smoking, Alcohol consumption, Poor oral hygiene	Unexplained loosening of teeth, Difficulty moving the jaw, Pain or difficulty swallowing, Dizziness, Persistent numbness of the lip or tongue over time, Persistent lumps in the mouth, Persistent lumps in the neck glands, Unexplained weight loss, Painful mouth ulcers, that do not heal within a few weeks	Do not know	40-60	Dentist, Otorhinolaryngologist	Pharmacies, Internet and social media, Schools
21-25	Male	High school	Yes	I have a check-up every 6 months	Hepatic carcinoma, Lung cancer, Angioma	NO		Smoking, Poor oral hygiene	Blackening of teeth, Pain or difficulty swallowing, Painful mouth ulcers, that do not heal within a few weeks	Do not know	40-60	Dentist	Pharmacies, Internet and social media, Schools
21-25	Female	High school	NO	I have a check-up every 6 months	Uterine fibroid, Hepatic carcinoma, Lung cancer, Oral cancer	Yes	Cigarette packs	Smoking, Repeated trauma to the inner surface of the mouth	Unexplained loosening of teeth, Changes in speech, Difficulty moving the jaw, Pain or difficulty swallowing, Persistent numbness of the lip or tongue over time, White or red patches on the lining of the mouth or tongue, Persistent lumps in the mouth, Persistent cold	Aggressive tumor	40-60	General practitioner, Otorhinolaryngologist	Internet and social media
46-50	Female	University degree	NO	Check-up once a year	Hepatic carcinoma, Lung cancer, Angioma, Oral cancer	Yes	Friends or relatives	Smoking, Alcohol consumption, Poor oral hygiene, Repeated trauma to the inner surface of the mouth	Persistent lumps in the mouth, Persistent lumps in the neck glands, Painful mouth ulcers, that do not heal within a few weeks	Do not know	40-60	Otorhinolaryngologist	Pharmacies, Internet and social media, Newspapers
41-45	Male	Middle school	Yes	I have a check-up every 6 months	Lung cancer, Oral cancer	Yes	TV, Friends or relatives	Smoking	Pain or difficulty swallowing	Aggressive tumor	40-60	Oncology specialist	Internet and social media
31-35	Male	University degree	NO	As needed	Hepatic carcinoma, Lung cancer, Oral cancer	Yes	TV	Smoking, Alcohol consumption, Poor oral hygiene	Unexplained loosening of teeth, Blackening of teeth, Changes in speech, Difficulty moving the jaw, Pain or difficulty swallowing, White or red patches on the lining of the mouth or tongue, Persistent lumps in the mouth, Persistent lumps in the neck glands, Painful mouth ulcers, that do not heal within a few weeks	Do not know	40-60	Dentist	Pharmacies
56-60	Female	University degree	NO	I have a check-up every 6 months	Hepatic carcinoma, Lung cancer, Oral cancer	Yes	Internet, Friends or relatives	Smoking	Pain or difficulty swallowing, Persistent numbness of the lip or tongue over time, Persistent lumps in the neck glands, Unexplained weight loss	Do not know	70-90	Otorhinolaryngologist	Internet and social media, Newspapers
41-45	Female	University degree	NO	Check-up once a year	Hepatic carcinoma, Lung cancer, Oral cancer	Yes	Doctor	Smoking, Alcohol consumption	Difficulty moving the jaw, Pain or difficulty swallowing, Persistent numbness of the lip or tongue over time, White or red patches on the lining of the mouth or tongue, Persistent lumps in the mouth, Persistent lumps in the neck glands, Painful mouth ulcers, that do not heal within a few weeks	Aggressive tumor	40-60	Otorhinolaryngologist, Oncology specialist	Public meetings, Pharmacies, Internet and social media, Newspapers
46-50	Male	High school	NO	As needed	Lung cancer, Oral cancer	Yes	Friends or relatives, On cigarette packs	Smoking, Alcohol consumption, Poor oral hygiene, Sun exposure, Repeated trauma to the inner surface of the mouth	Pain or difficulty swallowing, Persistent numbness of the lip or tongue over time, White or red patches on the lining of the mouth or tongue, Persistent lumps in the mouth, Persistent lumps in the neck glands, Painful mouth ulcers, that do not heal within a few weeks	Aggressive tumor	40-60	Oncology specialist	Internet and social media, Newspapers, Schools
36-40	Female	University degree	NO	Check-up once a year	Uterine fibroid, Hepatic carcinoma, Lung cancer, Oral cancer	Yes	Friends or relatives	Smoking, Alcohol consumption, Poor oral hygiene, Sun exposure, Repeated trauma to the inner surface of the mouth	Unexplained loosening of teeth, Blackening of teeth, Changes in speech, Difficulty moving the jaw, Pain or difficulty swallowing, Dizziness, Persistent numbness of the lip or tongue over time, Insomnia, White or red patches on the lining of the mouth or tongue, Persistent lumps in the mouth, Persistent lumps in the neck glands, Hair loss, Unexplained weight loss, Persistent cold, Painful mouth ul…	Aggressive tumor	40-60	Dentist, Otorhinolaryngologist	Pharmacies, Internet and social media, Schools
71-75	Female	University degree	NO	Check-up once a year	Uterine fibroid, Hepatic carcinoma, Lung cancer, Lipoma, Angioma, Oral cancer	Yes	Friends or relatives	Smoking, Alcohol consumption, Repeated trauma to the inner surface of the mouth	Changes in speech, Pain or difficulty swallowing, White or red patches on the lining of the mouth or tongue, Persistent lumps in the mouth, Persistent lumps in the neck glands, Painful mouth ulcers, that do not heal within a few weeks	Aggressive tumor	40-60	Oncology specialist	Pharmacies, University, Prevenzione Serena
31-35	Male	High school	Yes	Check-up once a year	Uterine fibroid, Hepatic carcinoma, Lung cancer, Lipoma, Angioma, Oral cancer	Yes	Friends or relatives	Smoking, Alcohol consumption, Poor oral hygiene, Sun exposure, Repeated trauma to the inner surface of the mouth	Unexplained loosening of teeth, Blackening of teeth, Changes in speech, Difficulty moving the jaw, Pain or difficulty swallowing, Persistent numbness of the lip or tongue over time, Insomnia, White or red patches on the lining of the mouth or tongue, Persistent lumps in the mouth, Persistent lumps in the neck glands, Painful mouth ulcers, that do not heal within a few weeks	Aggressive tumor	40-60	General practitioner	Internet and social media, Newspapers, Schools
26-30	Female	Middle school	NO	As needed	Hepatic carcinoma, Lung cancer	Yes	Internet	Smoking, Alcohol consumption	Persistent numbness of the lip or tongue over time, Painful mouth ulcers, that do not heal within a few weeks	Aggressive tumor	20-40	General practitioner	Schools
66-70	Female	University degree	NO	I have a check-up every 6 months	Hepatic carcinoma, Lung cancer	Yes	Internet, Doctor	Smoking, Alcohol consumption, Repeated trauma to the inner surface of the mouth	Pain or difficulty swallowing	Do not know	40-60	General practitioner	Public meetings, Pharmacies
21-25	Male	High school	NO	As needed	Hepatic carcinoma, Lung cancer, Angioma	Yes	Internet	Smoking	Unexplained loosening of teeth, Blackening of teeth, Difficulty moving the jaw, Pain or difficulty swallowing, Persistent numbness of the lip or tongue over time, White or red patches on the lining of the mouth or tongue, Persistent lumps in the mouth, Persistent lumps in the neck glands, Unexplained weight loss, Painful mouth ulcers, that do not heal within a few weeks	Aggressive tumor	40-60	Oncology specialist	Schools
86-90	Female	Middle school	NO	I have a check-up every 6 months	Hepatic carcinoma, Lung cancer, Oral cancer	Yes	TV	Smoking	Blackening of teeth	Aggressive tumor	60-90	Oncology specialist	Pharmacies, Newspapers
76-80	Male	Middle school	NO	I have a check-up every 6 months	Hepatic carcinoma, Lung cancer, Oral cancer	Yes	Nurse	Smoking, Alcohol consumption, Poor oral hygiene	Blackening of teeth, Difficulty moving the jaw	Aggressive tumor	40-60	Pharmacist, General practitioner, Dentist	Public meetings, Pharmacies, Internet and social media, Newspapers
61-65	Female	High school	Yes	I have a check-up every 6 months	Uterine fibroid, Hepatic carcinoma, Lung cancer, Oral cancer	Yes	Socio Coop magazine	Smoking, Alcohol consumption, Poor oral hygiene, Repeated trauma to the inner surface of the mouth	Unexplained loosening of teeth, Blackening of teeth, Changes in speech, Difficulty moving the jaw, Pain or difficulty swallowing, Persistent numbness of the lip or tongue over time, White or red patches on the lining of the mouth or tongue, Persistent lumps in the mouth, Persistent lumps in the neck glands, Unexplained weight loss, Persistent cold, Painful mouth ulcers, that do not heal within a …	Aggressive tumor	20-40	General practitioner, Oncology specialist	Public meetings, Pharmacies, Newspapers, Schools, Medical practices
66-70	Male	High school	NO	As needed	Uterine fibroid, Hepatic carcinoma, Lung cancer, Lipoma, Oral cancer	Yes	Friends or relatives, Relatives affected by oral cancer	Smoking, Alcohol consumption, Poor oral hygiene, Repeated trauma to the inner surface of the mouth	Changes in speech, Difficulty moving the jaw, Pain or difficulty swallowing, Dizziness, Persistent numbness of the lip or tongue over time, White or red patches on the lining of the mouth or tongue, Persistent lumps in the mouth, Unexplained weight loss, Painful mouth ulcers, that do not heal within a few weeks	Aggressive tumor	40-60	General practitioner, Oncology specialist	Public meetings, Pharmacies, Newspapers, Schools
51-55	Male	Middle school	NO	As needed	Uterine fibroid, Lung cancer, Lipoma, Angioma, Oral cancer	Yes	Friends or relatives	Smoking, Alcohol consumption, Poor oral hygiene	Changes in speech, Difficulty moving the jaw, Pain or difficulty swallowing, Dizziness, Persistent numbness of the lip or tongue over time, Insomnia, White or red patches on the lining of the mouth or tongue, Persistent lumps in the mouth, Persistent lumps in the neck glands, Hair loss, Unexplained weight loss, Persistent cold, Painful mouth ulcers, that do not heal within a few weeks	Low-aggressiveness tumor	40-60	General practitioner, Dermatology specialist, Oncology specialist	Public meetings, Pharmacies, Newspapers, Schools
66-70	Female	Middle school	Yes	As needed	Hepatic carcinoma, Lung cancer, Oral cancer	NO		Smoking, Alcohol consumption, Poor oral hygiene, Repeated trauma to the inner surface of the mouth	Blackening of teeth, Changes in speech, Pain or difficulty swallowing, Dizziness, Persistent numbness of the lip or tongue over time, White or red patches on the lining of the mouth or tongue, Persistent lumps in the mouth, Persistent lumps in the neck glands, Unexplained weight loss, Painful mouth ulcers, that do not heal within a few weeks	Aggressive tumor	40-60	General practitioner, Dentist, Otorhinolaryngologist	Pharmacies, Internet and social media, Schools
61-65	Female	University degree	NO	I have a check-up every 6 months	Hepatic carcinoma, Lung cancer, Oral cancer	Yes	Pharmacist	Smoking, Alcohol consumption, Poor oral hygiene, Repeated trauma to the inner surface of the mouth	Unexplained loosening of teeth, Blackening of teeth, Changes in speech, Difficulty moving the jaw, Pain or difficulty swallowing, Dizziness, Persistent numbness of the lip or tongue over time, White or red patches on the lining of the mouth or tongue, Persistent lumps in the mouth, Persistent lumps in the neck glands, Unexplained weight loss, Persistent cold, Painful mouth ulcers, that do not hea…	Aggressive tumor	40-60	Dentist, Otorhinolaryngologist, Oncology specialist	Pharmacies, In medical practices
41-45	Female	High school	Yes	I have a check-up every 6 months	Uterine fibroid, Hepatic carcinoma, Lung cancer, Oral cancer	NO		Smoking, Alcohol consumption, Poor oral hygiene	Unexplained loosening of teeth, Difficulty moving the jaw, Pain or difficulty swallowing, Dizziness, Persistent numbness of the lip or tongue over time, White or red patches on the lining of the mouth or tongue, Persistent lumps in the mouth, Persistent lumps in the neck glands, Unexplained weight loss, Painful mouth ulcers, that do not heal within a few weeks	Aggressive tumor	40-60	Dentist, Oncology specialist	Pharmacies, Internet and social media, Schools
56-60	Female	University degree	NO	I have a check-up every 6 months	Hepatic carcinoma, Lung cancer, Oral cancer	Yes	Pharmacist	Smoking, Alcohol consumption, Poor oral hygiene, Repeated trauma to the inner surface of the mouth	Changes in speech, Difficulty moving the jaw, Pain or difficulty swallowing, Persistent numbness of the lip or tongue over time, White or red patches on the lining of the mouth or tongue, Persistent lumps in the mouth, Persistent lumps in the neck glands, Unexplained weight loss, Painful mouth ulcers, that do not heal within a few weeks	Aggressive tumor	40-60	Pharmacist, Dentist, Otorhinolaryngologist	Pharmacies, Newspapers
31-35	Female	High school	NO	I have a check-up every 6 months	Hepatic carcinoma, Lung cancer, Angioma, Oral cancer	Yes	TV, Pharmacist, Friends or relatives	Smoking, Alcohol consumption, Poor oral hygiene, Repeated trauma to the inner surface of the mouth	Unexplained loosening of teeth, Blackening of teeth, Changes in speech, Difficulty moving the jaw, Pain or difficulty swallowing, Persistent numbness of the lip or tongue over time, White or red patches on the lining of the mouth or tongue, Persistent lumps in the mouth, Persistent lumps in the neck glands, Unexplained weight loss, Painful mouth ulcers, that do not heal within a few weeks	Aggressive tumor	40-60	General practitioner, Dentist, Otorhinolaryngologist	Pharmacies, Newspapers, Schools, Medical practices
18-20	Female	Middle school	NO	I have a check-up every 6 months	Hepatic carcinoma, Lung cancer, Oral cancer	NO	Today	Smoking, Alcohol consumption, Poor oral hygiene	Unexplained loosening of teeth, Blackening of teeth, Difficulty moving the jaw, Pain or difficulty swallowing, Persistent numbness of the lip or tongue over time, White or red patches on the lining of the mouth or tongue, Persistent lumps in the mouth, Persistent lumps in the neck glands, Hair loss, Painful mouth ulcers, that do not heal within a few weeks	Do not know	20-40	Dentist	Pharmacies, Internet and social media, Schools
26-30	Female	University degree	Electronic cigarettes	Check-up once a year	Hepatic carcinoma, Lung cancer, Oral cancer	Yes	Pharmacist, No information ever received outside the work environment	Smoking, Alcohol consumption, Poor oral hygiene, Sun exposure, Repeated trauma to the inner surface of the mouth	Unexplained loosening of teeth, Blackening of teeth, Difficulty moving the jaw, Pain or difficulty swallowing, Persistent numbness of the lip or tongue over time, White or red patches on the lining of the mouth or tongue, Persistent lumps in the mouth, Persistent lumps in the neck glands, Unexplained weight loss, Persistent cold, Painful mouth ulcers, that do not heal within a few weeks	Aggressive tumor	60-90	Dentist, Otorhinolaryngologist	Pharmacies, Internet and social media, Newspapers
36-40	Female	High school	NO	I have a check-up every 6 months	Hepatic carcinoma, Lung cancer, Angioma, Oral cancer	Yes	Internet	Smoking, Alcohol consumption, Repeated trauma to the inner surface of the mouth	Changes in speech, Difficulty moving the jaw, Pain or difficulty swallowing, Dizziness, Persistent numbness of the lip or tongue over time, White or red patches on the lining of the mouth or tongue, Persistent lumps in the mouth, Persistent lumps in the neck glands, Unexplained weight loss, Painful mouth ulcers, that do not heal within a few weeks	Aggressive tumor	40-60	Dentist, Otorhinolaryngologist	Pharmacies, Internet and social media, Schools, Workplaces in general
31-35	Female	University degree	NO	I have a check-up every 6 months	Hepatic carcinoma, Lung cancer, Oral cancer	Yes	Internet, Pharmacist	Smoking, Alcohol consumption, Poor oral hygiene, Sun exposure, Repeated trauma to the inner surface of the mouth	Unexplained loosening of teeth, Blackening of teeth, Changes in speech, Difficulty moving the jaw, Pain or difficulty swallowing, Persistent numbness of the lip or tongue over time, White or red patches on the lining of the mouth or tongue, Persistent lumps in the mouth, Persistent lumps in the neck glands, Unexplained weight loss, Painful mouth ulcers, that do not heal within a few weeks	Aggressive tumor	40-60	Dentist, Otorhinolaryngologist	Public meetings, Pharmacies, Internet and social media, Newspapers, Schools
36-40	Male	Middle school	Yes	As needed	Uterine fibroid, Hepatic carcinoma, Lung cancer, Oral cancer	Yes	TV, Pharmacist, Friends or relatives	Smoking, Alcohol consumption, Poor oral hygiene	Blackening of teeth, Difficulty moving the jaw, Pain or difficulty swallowing, Persistent numbness of the lip or tongue over time, White or red patches on the lining of the mouth or tongue, Persistent lumps in the mouth, Persistent lumps in the neck glands, Unexplained weight loss, Painful mouth ulcers, that do not heal within a few weeks	Aggressive tumor	40-60	General practitioner, Dentist, Otorhinolaryngologist	Pharmacies, In workplaces, in medical practices
18-20	Female	High school	Electronic cigarettes	I have a check-up every 6 months	Uterine fibroid, Hepatic carcinoma, Lung cancer, Oral cancer	Yes	Friends or relatives	Smoking, Poor oral hygiene, Repeated trauma to the inner surface of the mouth	Blackening of teeth, Changes in speech, Pain or difficulty swallowing, Persistent numbness of the lip or tongue over time, White or red patches on the lining of the mouth or tongue, Persistent lumps in the mouth, Unexplained weight loss, Painful mouth ulcers, that do not heal within a few weeks	Aggressive tumor	40-60	Dentist	Pharmacies, Schools
18-20	Female	High school	Electronic cigarettes	I have a check-up every 6 months	Uterine fibroid, Hepatic carcinoma, Lung cancer, Oral cancer	Yes	Friends or relatives	Smoking, Poor oral hygiene, Repeated trauma to the inner surface of the mouth	Blackening of teeth, Difficulty moving the jaw, Pain or difficulty swallowing, Persistent numbness of the lip or tongue over time, Insomnia, White or red patches on the lining of the mouth or tongue, Persistent lumps in the mouth, Persistent lumps in the neck glands, Unexplained weight loss, Painful mouth ulcers, that do not heal within a few weeks	Aggressive tumor	40-60	Dentist, Otorhinolaryngologist, Oncology specialist	Public meetings, Pharmacies, Schools, In gyms
66-70	Male	University degree	NO	I have a check-up every 6 months	Hepatic carcinoma, Lung cancer, Lipoma, Oral cancer	Yes	Dental hygienist	Smoking, Repeated trauma to the inner surface of the mouth	Difficulty moving the jaw, Persistent numbness of the lip or tongue over time, White or red patches on the lining of the mouth or tongue, Persistent lumps in the mouth, Unexplained weight loss, Painful mouth ulcers, that do not heal within a few weeks	Aggressive tumor	40-60	General practitioner, Otorhinolaryngologist, Oncology specialist	Pharmacies, Dental practices
41-45	Male	University degree	NO	I have a check-up every 6 months	Uterine fibroid, Hepatic carcinoma, Lung cancer, Oral cancer	Yes	Doctor, Pharmacist, Scientific journal articles	Smoking, Alcohol consumption, Poor oral hygiene, Repeated trauma to the inner surface of the mouth	Blackening of teeth, Changes in speech, Difficulty moving the jaw, Pain or difficulty swallowing, Persistent numbness of the lip or tongue over time, White or red patches on the lining of the mouth or tongue, Persistent lumps in the mouth, Persistent lumps in the neck glands, Unexplained weight loss, Persistent cold, Painful mouth ulcers, that do not heal within a few weeks	Aggressive tumor	20-40	Pharmacist, Dentist, Otorhinolaryngologist, Oncology specialist	Public meetings, Pharmacies, Schools, Work environments
46-50	Female	High school	NO	I have a check-up every 6 months	Uterine fibroid, Lung cancer, Oral cancer	NO		Smoking, Alcohol consumption	Changes in speech, Difficulty moving the jaw, Pain or difficulty swallowing, White or red patches on the lining of the mouth or tongue, Persistent lumps in the mouth, Persistent lumps in the neck glands, Unexplained weight loss, Painful mouth ulcers, that do not heal within a few weeks	Do not know	40-60	General practitioner, Dentist, Otorhinolaryngologist, Oncology specialist	Pharmacies, Schools
46-50	Male	High school	NO	I have a check-up every 6 months	Uterine fibroid, Hepatic carcinoma, Lung cancer, Oral cancer	NO		Smoking, Alcohol consumption, Poor oral hygiene, Sun exposure, Repeated trauma to the inner surface of the mouth	Blackening of teeth, Changes in speech, Difficulty moving the jaw, Pain or difficulty swallowing, Persistent numbness of the lip or tongue over time, White or red patches on the lining of the mouth or tongue, Persistent lumps in the mouth, Persistent lumps in the neck glands, Unexplained weight loss	Aggressive tumor	60-90	General practitioner, Otorhinolaryngologist, Oncology specialist	Pharmacies, Internet and social media, Newspapers, Schools
18-20	Female	Middle school	NO	I have a check-up every 6 months	Hepatic carcinoma, Lung cancer, Lipoma, Oral cancer	NO		Smoking, Alcohol consumption, Repeated trauma to the inner surface of the mouth	Blackening of teeth, Changes in speech, Difficulty moving the jaw, Pain or difficulty swallowing, Persistent numbness of the lip or tongue over time, White or red patches on the lining of the mouth or tongue, Persistent lumps in the mouth, Hair loss, Unexplained weight loss, Painful mouth ulcers, that do not heal within a few weeks	Do not know	60-90	General practitioner, Dentist, Otorhinolaryngologist, Oncology specialist	Public meetings, Pharmacies, Internet and social media, Schools
51-55	Male	Middle school	Yes	As needed	Hepatic carcinoma, Lung cancer, Oral cancer	Yes	Friends or relatives	Smoking, Poor oral hygiene	Blackening of teeth, Pain or difficulty swallowing, Persistent numbness of the lip or tongue over time, White or red patches on the lining of the mouth or tongue, Persistent lumps in the mouth, Persistent lumps in the neck glands, Unexplained weight loss	Aggressive tumor	40-60	General practitioner, Dentist	Pharmacies, Newspapers
76-80	Female	University degree	NO	I have a check-up every 6 months	Hepatic carcinoma, Lung cancer, Oral cancer	Yes	Doctor, Pharmacist, Friends or relatives, Medical-scientific journals	Smoking, Alcohol consumption, Poor oral hygiene, Repeated trauma to the inner surface of the mouth	Unexplained loosening of teeth, Blackening of teeth, Changes in speech, Difficulty moving the jaw, Pain or difficulty swallowing, Persistent numbness of the lip or tongue over time, Insomnia, White or red patches on the lining of the mouth or tongue, Persistent lumps in the mouth, Persistent lumps in the neck glands, Unexplained weight loss, Persistent cold, Painful mouth ulcers, that do not heal…	Aggressive tumor	40-60	Pharmacist, Dentist, Otorhinolaryngologist	Public meetings, Pharmacies, Schools, Work environments and related settings
41-45	Female	High school	Yes	Check-up once a year	Hepatic carcinoma, Lung cancer, Angioma, Oral cancer	Yes	TV, Doctor	Smoking, Alcohol consumption, Poor oral hygiene, Repeated trauma to the inner surface of the mouth	Blackening of teeth, Changes in speech, Difficulty moving the jaw, Pain or difficulty swallowing, Persistent numbness of the lip or tongue over time, Insomnia, White or red patches on the lining of the mouth or tongue, Persistent lumps in the mouth, Persistent lumps in the neck glands, Unexplained weight loss, Painful mouth ulcers, that do not heal within a few weeks	Do not know	60-90	General practitioner	Pharmacies, Schools
81-85	Male	High school	NO	Check-up once a year	Hepatic carcinoma, Lung cancer, Oral cancer	NO		Smoking, Poor oral hygiene, Sun exposure	Unexplained loosening of teeth, Difficulty moving the jaw, Pain or difficulty swallowing, Persistent numbness of the lip or tongue over time, Insomnia, White or red patches on the lining of the mouth or tongue, Persistent lumps in the mouth, Unexplained weight loss, Painful mouth ulcers, that do not heal within a few weeks	Aggressive tumor	40-60	Dentist, Otorhinolaryngologist, Oncology specialist	Internet and social media, Schools
56-60	Female	University degree	NO	Check-up once a year	Uterine fibroid, Hepatic carcinoma, Lung cancer, Oral cancer	Yes	Friends or relatives	Smoking, Alcohol consumption, Poor oral hygiene, Sun exposure, Repeated trauma to the inner surface of the mouth	Unexplained loosening of teeth, Blackening of teeth, Difficulty moving the jaw, Pain or difficulty swallowing, Persistent numbness of the lip or tongue over time, White or red patches on the lining of the mouth or tongue, Persistent lumps in the mouth, Persistent lumps in the neck glands, Unexplained weight loss, Painful mouth ulcers, that do not heal within a few weeks	Aggressive tumor	40-60	General practitioner, Dentist	Television
66-70	Male	High school	NO	Check-up once a year	Lung cancer	NO		Smoking, Sun exposure	Unexplained loosening of teeth, Persistent lumps in the mouth, Persistent lumps in the neck glands, Hair loss, Unexplained weight loss	Aggressive tumor	40-60	Otorhinolaryngologist	Internet and social media
66-70	Female	Middle school	NO	As needed	Hepatic carcinoma, Lung cancer, Oral cancer	Yes	Friends or relatives	Smoking, Alcohol consumption, Poor oral hygiene, Repeated trauma to the inner surface of the mouth	Blackening of teeth, Persistent numbness of the lip or tongue over time, White or red patches on the lining of the mouth or tongue, Persistent lumps in the mouth, Persistent lumps in the neck glands, Unexplained weight loss, Painful mouth ulcers, that do not heal within a few weeks	Do not know	20-40	Oncology specialist	Internet and social media, Newspapers
31-35	Female	High school	NO	As needed	Hepatic carcinoma, Lung cancer, Oral cancer	NO		Smoking, Alcohol consumption, Poor oral hygiene, Repeated trauma to the inner surface of the mouth	Unexplained loosening of teeth, Blackening of teeth, Changes in speech, Difficulty moving the jaw, Pain or difficulty swallowing, Dizziness, Persistent numbness of the lip or tongue over time, White or red patches on the lining of the mouth or tongue, Persistent lumps in the mouth, Persistent lumps in the neck glands, Hair loss, Unexplained weight loss, Persistent cold, Painful mouth ulcers, that…	Do not know	20-40	Otorhinolaryngologist	Internet and social media
71-75	Male	Middle school	NO	As needed	Lung cancer, Oral cancer	NO		Smoking, Alcohol consumption, Poor oral hygiene	Changes in speech, Difficulty moving the jaw, Pain or difficulty swallowing, Dizziness, Persistent numbness of the lip or tongue over time, Persistent lumps in the mouth, Painful mouth ulcers, that do not heal within a few weeks	Aggressive tumor	40-60	General practitioner, Oncology specialist	Pharmacies, Internet and social media
61-65	Female	High school	NO	As needed	Uterine fibroid, Hepatic carcinoma, Lung cancer, Oral cancer	NO		Smoking, Alcohol consumption	Difficulty moving the jaw, Persistent numbness of the lip or tongue over time, White or red patches on the lining of the mouth or tongue, Persistent lumps in the mouth, Persistent lumps in the neck glands, Unexplained weight loss, Painful mouth ulcers, that do not heal within a few weeks	Do not know	40-60	Otorhinolaryngologist, Oncology specialist	Internet and social media, Doctor
21-25	Male	High school	Yes	As needed	Uterine fibroid, Hepatic carcinoma, Lung cancer, Oral cancer	Yes	Internet	Smoking, Alcohol consumption, Repeated trauma to the inner surface of the mouth	Unexplained loosening of teeth, Changes in speech, Difficulty moving the jaw, Pain or difficulty swallowing, Persistent numbness of the lip or tongue over time, White or red patches on the lining of the mouth or tongue, Persistent lumps in the mouth, Persistent lumps in the neck glands, Unexplained weight loss, Painful mouth ulcers, that do not heal within a few weeks	Aggressive tumor	20-40	Pharmacist, General practitioner, Dentist, Otorhinolaryngologist, Oncology specialist	Pharmacies, Internet and social media, Television
71-75	Female	University degree	Yes	Check-up once a year	Lung cancer, Oral cancer	Yes	Doctor	Smoking	Persistent lumps in the mouth	Aggressive tumor	40-60	Otorhinolaryngologist	Public meetings
31-35	Female	High school	Electronic cigarettes	I have a check-up every 6 months	Hepatic carcinoma, Lung cancer, Oral cancer	NO		Smoking	Painful mouth ulcers, that do not heal within a few weeks	Do not know	40-60	Oncology specialist	Internet and social media, Schools
51-55	Female	High school	NO	As needed	Hepatic carcinoma, Lung cancer, Oral cancer	Yes	work in hospital	Smoking, Alcohol consumption	Changes in speech, Difficulty moving the jaw, Persistent numbness of the lip or tongue over time, White or red patches on the lining of the mouth or tongue, Persistent lumps in the mouth, Persistent lumps in the neck glands, Painful mouth ulcers, that do not heal within a few weeks	Do not know	60-90	General practitioner, Otorhinolaryngologist	There is no need to disseminate further information
56-60	Female	High school	NO	Check-up once a year	Uterine fibroid, Lung cancer, Oral cancer	Yes	Friends or relatives	Smoking	Unexplained loosening of teeth, Persistent numbness of the lip or tongue over time, Persistent lumps in the mouth	Do not know	40-60	Oncology specialist	Pharmacies, Schools
21-25	Female	University degree	NO	As needed	Uterine fibroid, Oral cancer	Yes	Internet	Smoking, Alcohol consumption, Poor oral hygiene, Sun exposure, Repeated trauma to the inner surface of the mouth	Persistent numbness of the lip or tongue over time, White or red patches on the lining of the mouth or tongue, Painful mouth ulcers, that do not heal within a few weeks	Aggressive tumor	40-60	General practitioner, Dentist	Pharmacies, Internet and social media, Schools
66-70	Female	Middle school	NO	Check-up once a year	Lung cancer	NO		Smoking, Poor oral hygiene	Painful mouth ulcers, that do not heal within a few weeks	Do not know	60-90	Dentist, Otorhinolaryngologist	Pharmacies, Newspapers
26-30	Female	High school	NO	I have a check-up every 6 months	Uterine fibroid, Lung cancer	NO		Smoking, Poor oral hygiene	Unexplained loosening of teeth, Painful mouth ulcers, that do not heal within a few weeks	Do not know	40-60	Dentist	Internet and social media, Newspapers
51-55	Female	High school	NO	As needed	Uterine fibroid, Hepatic carcinoma, Lung cancer, Lipoma, Angioma, Oral cancer	Yes	Friends or relatives	Smoking, Alcohol consumption, Poor oral hygiene	Painful mouth ulcers, that do not heal within a few weeks	Do not know	40-60	General practitioner	Public meetings, Internet and social media
46-50	Female	Middle school	Yes	As needed	Hepatic carcinoma, Lung cancer, Angioma, Oral cancer	Yes	Internet	Smoking, Alcohol consumption, Poor oral hygiene	Painful mouth ulcers, that do not heal within a few weeks	Aggressive tumor	40-60	General practitioner	Internet and social media
21-25	Male	High school	NO	As needed	Lung cancer	NO		Smoking, Poor oral hygiene	Unexplained loosening of teeth, Changes in speech, Pain or difficulty swallowing, Persistent numbness of the lip or tongue over time	Do not know	40-60	General practitioner	Pharmacies, Internet and social media
51-55	Male	University degree	NO	Check-up once a year	Lung cancer, Angioma, Oral cancer	Yes	Friends or relatives	Smoking	Unexplained loosening of teeth, Blackening of teeth, Painful mouth ulcers, that do not heal within a few weeks	Aggressive tumor	40-60	Otorhinolaryngologist, Oncology specialist	Newspapers, Schools
31-35	Female	High school	Yes	I have a check-up every 6 months	Lung cancer, Oral cancer	Yes	TV	Smoking	Changes in speech, Difficulty moving the jaw, Pain or difficulty swallowing, Persistent lumps in the mouth, Painful mouth ulcers, that do not heal within a few weeks	Aggressive tumor	40-60	General practitioner	Pharmacies, Schools
56-60	Male	University degree	Electronic cigarettes	As needed	Hepatic carcinoma, Lung cancer, Oral cancer	Yes	Doctor, Friends or relatives	Smoking, Alcohol consumption	Difficulty moving the jaw, Pain or difficulty swallowing, Dizziness, Persistent lumps in the neck glands, Unexplained weight loss	Do not know	40-60	General practitioner, Oncology specialist	Pharmacies
36-40	Male	University degree	NO	As needed	Hepatic carcinoma, Lung cancer, Lipoma, Oral cancer	Yes	Pharmacist	Smoking, Alcohol consumption, Repeated trauma to the inner surface of the mouth	Unexplained loosening of teeth, Difficulty moving the jaw, Persistent numbness of the lip or tongue over time, White or red patches on the lining of the mouth or tongue, Persistent lumps in the mouth, Persistent lumps in the neck glands, Hair loss, Unexplained weight loss, Painful mouth ulcers, that do not heal within a few weeks	Aggressive tumor	40-60	Pharmacist, General practitioner, Dentist, Dermatology specialist, Otorhinolaryngologist, Oncology specialist	Public meetings, Pharmacies, Internet and social media, Newspapers, Schools
41-45	Male	University degree	NO	Check-up once a year	Hepatic carcinoma, Lung cancer, Oral cancer	NO		Smoking, Alcohol consumption, Poor oral hygiene, Repeated trauma to the inner surface of the mouth	Difficulty moving the jaw, Pain or difficulty swallowing, Persistent numbness of the lip or tongue over time, White or red patches on the lining of the mouth or tongue, Persistent lumps in the mouth, Persistent lumps in the neck glands, Painful mouth ulcers, that do not heal within a few weeks	Do not know	40-60	Otorhinolaryngologist, Oncology specialist	Public meetings, Pharmacies, Internet and social media, Newspapers, Schools
51-55	Male	High school	Yes	I have a check-up every 6 months	Hepatic carcinoma, Lung cancer, Angioma, Oral cancer	Yes	TV, Internet, Doctor, Pharmacist,	Smoking, Alcohol consumption, Repeated trauma to the inner surface of the mouth	Difficulty moving the jaw, Pain or difficulty swallowing, Dizziness, Persistent numbness of the lip or tongue over time, White or red patches on the lining of the mouth or tongue, Persistent lumps in the mouth, Persistent lumps in the neck glands, Unexplained weight loss, Painful mouth ulcers, that do not heal within a few weeks	Do not know	40-60	General practitioner	Pharmacies
71-75	Female	High school	NO	As needed	Uterine fibroid, Hepatic carcinoma, Lung cancer, Oral cancer	Yes	Friends or relatives	Smoking, Alcohol consumption, Poor oral hygiene, Repeated trauma to the inner surface of the mouth	Unexplained loosening of teeth, Blackening of teeth, Difficulty moving the jaw, Persistent numbness of the lip or tongue over time, Insomnia, White or red patches on the lining of the mouth or tongue, Persistent lumps in the mouth, Persistent lumps in the neck glands, Unexplained weight loss, Painful mouth ulcers, that do not heal within a few weeks	Aggressive tumor	40-60	Otorhinolaryngologist	Internet and social media, Schools
61-65	Female	High school	NO	As needed	Hepatic carcinoma, Lung cancer, Lipoma, Oral cancer	Yes	Newspapers	Smoking, Alcohol consumption, Poor oral hygiene, Repeated trauma to the inner surface of the mouth	Unexplained loosening of teeth, Changes in speech, Difficulty moving the jaw, Pain or difficulty swallowing, Persistent numbness of the lip or tongue over time, White or red patches on the lining of the mouth or tongue, Persistent lumps in the mouth, Persistent lumps in the neck glands, Painful mouth ulcers, that do not heal within a few weeks	Do not know	60-90	General practitioner	Public meetings, Pharmacies, Internet and social media, Newspapers, Schools
61-65	Female	High school	NO	As needed	Uterine fibroid, Hepatic carcinoma, Lung cancer, Oral cancer	Yes	Work	Smoking, Alcohol consumption	Difficulty moving the jaw, Pain or difficulty swallowing, Persistent numbness of the lip or tongue over time, White or red patches on the lining of the mouth or tongue, Persistent lumps in the mouth, Persistent lumps in the neck glands, Unexplained weight loss, Painful mouth ulcers, that do not heal within a few weeks	Aggressive tumor	40-60	Oncology specialist	Pharmacies, Schools
56-60	Female	High school	NO	Check-up once a year	Uterine fibroid, Hepatic carcinoma, Lung cancer, Lipoma, Angioma, Oral cancer	Yes	Friends or relatives	Smoking, Poor oral hygiene	Changes in speech, Pain or difficulty swallowing, Persistent numbness of the lip or tongue over time, Unexplained weight loss, Painful mouth ulcers, that do not heal within a few weeks	Do not know	40-60	Pharmacist, General practitioner, Dentist, Oncology specialist	Pharmacies, Internet and social media, Schools
61-65	Female	Middle school	NO	As needed	Uterine fibroid, Hepatic carcinoma, Lung cancer, Lipoma, Angioma, Oral cancer	Yes	Friends or relatives	Smoking, Alcohol consumption, Poor oral hygiene, Repeated trauma to the inner surface of the mouth	Unexplained loosening of teeth, Blackening of teeth, Changes in speech, Difficulty moving the jaw, Pain or difficulty swallowing, Dizziness, Persistent numbness of the lip or tongue over time, Insomnia, White or red patches on the lining of the mouth or tongue, Persistent lumps in the mouth, Persistent lumps in the neck glands, Persistent cold, Painful mouth ulcers, that do not heal within a few …	Aggressive tumor	20-40	General practitioner	Internet and social media
61-65	Female	High school	NO	As needed	Hepatic carcinoma, Lung cancer, Oral cancer	Yes	TV, Internet	Smoking, Alcohol consumption	White or red patches on the lining of the mouth or tongue, Painful mouth ulcers, that do not heal within a few weeks	Aggressive tumor	40-60	Dentist, Otorhinolaryngologist	Pharmacies, Internet and social media, Newspapers, Schools
61-65	Male	Middle school	Yes	As needed	Hepatic carcinoma, Lung cancer, Oral cancer	Yes	TV, Internet	Smoking, Alcohol consumption, Repeated trauma to the inner surface of the mouth	Blackening of teeth, White or red patches on the lining of the mouth or tongue, Painful mouth ulcers, that do not heal within a few weeks	Aggressive tumor	60-90	General practitioner, Dentist	Pharmacies, Newspapers
51-55	Female	High school	NO	Check-up once a year	Uterine fibroid, Hepatic carcinoma, Lung cancer, Oral cancer	Yes	Doctor	Smoking, Alcohol consumption, Repeated trauma to the inner surface of the mouth	White or red patches on the lining of the mouth or tongue, Persistent lumps in the mouth, Unexplained weight loss, Painful mouth ulcers, that do not heal within a few weeks	Do not know	40-60	Dentist	Schools
21-25	Female	High school	Electronic cigarettes	Check-up once a year	Uterine fibroid, Hepatic carcinoma, Lung cancer, Oral cancer	Yes	Internet	Smoking, Repeated trauma to the inner surface of the mouth	Unexplained loosening of teeth, Difficulty moving the jaw, Pain or difficulty swallowing, Persistent lumps in the mouth, Painful mouth ulcers, that do not heal within a few weeks	Do not know	60-90	General practitioner, Dentist, Otorhinolaryngologist	Pharmacies, Internet and social media
61-65	Female	High school	NO	Check-up once a year	Uterine fibroid, Hepatic carcinoma, Lung cancer, Angioma, Oral cancer	NO		Smoking, Alcohol consumption, Poor oral hygiene, Repeated trauma to the inner surface of the mouth	Unexplained loosening of teeth, Blackening of teeth, Persistent numbness of the lip or tongue over time, Persistent lumps in the mouth, Persistent lumps in the neck glands, Painful mouth ulcers, that do not heal within a few weeks	Do not know	40-60	General practitioner, Dentist, Oncology specialist	Public meetings, Pharmacies, Internet and social media, Newspapers
46-50	Female	University degree	NO	Check-up once a year	Hepatic carcinoma, Lung cancer, Oral cancer	Yes	University	Smoking, Alcohol consumption, Poor oral hygiene, Repeated trauma to the inner surface of the mouth	Unexplained loosening of teeth, Pain or difficulty swallowing, Persistent numbness of the lip or tongue over time, White or red patches on the lining of the mouth or tongue, Persistent lumps in the mouth, Persistent lumps in the neck glands, Painful mouth ulcers, that do not heal within a few weeks	Low-aggressiveness tumor	40-60	Otorhinolaryngologist	Public meetings, Pharmacies, Internet and social media, Newspapers, Schools
21-25	Female	High school	NO	I have a check-up every 6 months	Hepatic carcinoma, Lung cancer	Yes	Internet, Friends or relatives	Smoking, Alcohol consumption, Poor oral hygiene	Difficulty moving the jaw, Dizziness, Persistent cold, Painful mouth ulcers, that do not heal within a few weeks	Aggressive tumor	20-40	General practitioner, Dentist, Dermatology specialist, Otorhinolaryngologist, Oncology specialist	Pharmacies, Schools
51-55	Male	High school	NO	I have a check-up every 6 months	Hepatic carcinoma, Lung cancer, Oral cancer	Yes	Doctor, Pharmacist, Friends or relatives	Smoking, Alcohol consumption, Repeated trauma to the inner surface of the mouth	White or red patches on the lining of the mouth or tongue, Persistent lumps in the mouth, Painful mouth ulcers, that do not heal within a few weeks	Do not know	40-60	Dentist, Otorhinolaryngologist	Pharmacies, Internet and social media, Newspapers
46-50	Male	High school	Electronic cigarettes	Check-up once a year	Uterine fibroid, Hepatic carcinoma, Lung cancer	NO		Smoking, Poor oral hygiene, Repeated trauma to the inner surface of the mouth	Blackening of teeth, Persistent numbness of the lip or tongue over time, White or red patches on the lining of the mouth or tongue, Painful mouth ulcers, that do not heal within a few weeks	Do not know	40-60	Otorhinolaryngologist, Oncology specialist	Pharmacies, Internet and social media, Schools
76-80	Male	University degree	NO	As needed	Uterine fibroid, Hepatic carcinoma, Lung cancer	Yes	Friends or relatives	Smoking, Alcohol consumption, Sun exposure	Changes in speech, Pain or difficulty swallowing, White or red patches on the lining of the mouth or tongue, Painful mouth ulcers, that do not heal within a few weeks	Aggressive tumor	40-60	Otorhinolaryngologist	Pharmacies, Newspapers
66-70	Female	High school	NO	Check-up once a year	Hepatic carcinoma, Lung cancer, Oral cancer	Yes	Friends or relatives	Smoking, Alcohol consumption, Repeated trauma to the inner surface of the mouth	Difficulty moving the jaw, Persistent numbness of the lip or tongue over time, Persistent lumps in the mouth, Persistent lumps in the neck glands, Painful mouth ulcers, that do not heal within a few weeks	Aggressive tumor	40-60	General practitioner, Dentist	Internet and social media
71-75	Female	University degree	NO	Check-up once a year	Hepatic carcinoma, Lung cancer, Oral cancer	Yes	Friends or relatives	Smoking, Repeated trauma to the inner surface of the mouth	Pain or difficulty swallowing, Painful mouth ulcers, that do not heal within a few weeks	Aggressive tumor	40-60	Dentist, Oncology specialist	Doctor
76-80	Male	University degree	NO	I have a check-up every 6 months	Hepatic carcinoma, Lung cancer, Oral cancer	Yes	TV	Smoking, Alcohol consumption, Poor oral hygiene, Repeated trauma to the inner surface of the mouth	Difficulty moving the jaw, Pain or difficulty swallowing, Persistent lumps in the mouth, Persistent lumps in the neck glands	Aggressive tumor	60-90	Otorhinolaryngologist, Oncology specialist	Schools, TV
36-40	Female	High school	NO	I have a check-up every 6 months	Hepatic carcinoma, Lung cancer, Oral cancer	Yes	Friends or relatives	Smoking, Alcohol consumption	Pain or difficulty swallowing, Persistent numbness of the lip or tongue over time, Painful mouth ulcers, that do not heal within a few weeks	Aggressive tumor	40-60	General practitioner, Dentist	Newspapers
61-65	Male	University degree	Yes	Check-up once a year	Uterine fibroid, Lung cancer, Oral cancer	Yes	Doctor	Smoking	Persistent numbness of the lip or tongue over time, Persistent lumps in the mouth, Painful mouth ulcers, that do not heal within a few weeks	Do not know	60-90	General practitioner, Oncology specialist	Newspapers
66-70	Female	High school	Yes	Check-up once a year	Hepatic carcinoma, Lung cancer	Yes	Friends or relatives	Smoking, Alcohol consumption, Repeated trauma to the inner surface of the mouth	Difficulty moving the jaw, Persistent numbness of the lip or tongue over time, White or red patches on the lining of the mouth or tongue, Painful mouth ulcers, that do not heal within a few weeks	Aggressive tumor	40-60	Dentist, Oncology specialist	Pharmacies, Schools
36-40	Female	University degree	NO	I have a check-up every 6 months	Hepatic carcinoma, Lung cancer, Oral cancer	Yes	I have had oral cancer	Smoking	Unexplained loosening of teeth, Persistent lumps in the mouth, Painful mouth ulcers, that do not heal within a few weeks	Aggressive tumor	20-40	Dentist, Oncology specialist	Internet and social media, TV
51-55	Female	University degree	NO	As needed	Hepatic carcinoma, Lung cancer, Lipoma, Oral cancer	Yes	Friends or relatives, A university classmate passed away	Smoking, Sun exposure	Difficulty moving the jaw, Pain or difficulty swallowing, Persistent lumps in the mouth, Persistent lumps in the neck glands, Unexplained weight loss, Painful mouth ulcers, that do not heal within a few weeks	Aggressive tumor	40-60	Otorhinolaryngologist, Oncology specialist	Pharmacies, Internet and social media
71-75	Female	University degree	Yes	I have a check-up every 6 months	Uterine fibroid, Hepatic carcinoma, Lung cancer, Oral cancer	Yes	Friends or relatives	Smoking, Poor oral hygiene, Repeated trauma to the inner surface of the mouth	Unexplained loosening of teeth, Blackening of teeth, Changes in speech, Difficulty moving the jaw, Pain or difficulty swallowing, Persistent numbness of the lip or tongue over time, White or red patches on the lining of the mouth or tongue, Persistent lumps in the mouth, Persistent lumps in the neck glands, Painful mouth ulcers, that do not heal within a few weeks	Aggressive tumor	20-40	Dentist, Otorhinolaryngologist	Pharmacies, Newspapers, Schools
41-45	Male	University degree	NO	Check-up once a year	Hepatic carcinoma, Lung cancer, Oral cancer	Yes	Pharmacist	Smoking, Alcohol consumption, Poor oral hygiene, Repeated trauma to the inner surface of the mouth	Changes in speech, Difficulty moving the jaw, White or red patches on the lining of the mouth or tongue, Persistent lumps in the mouth, Painful mouth ulcers, that do not heal within a few weeks	Do not know	40-60	Dentist, Otorhinolaryngologist, Oncology specialist	Pharmacies, Internet and social media, Schools
31-35	Female	University degree	Yes	Check-up once a year	Hepatic carcinoma, Lung cancer, Oral cancer	Yes	Office/practice	Smoking, Poor oral hygiene, Sun exposure, Repeated trauma to the inner surface of the mouth	Changes in speech, Difficulty moving the jaw, Pain or difficulty swallowing, Persistent numbness of the lip or tongue over time, Persistent lumps in the neck glands, Unexplained weight loss, Painful mouth ulcers, that do not heal within a few weeks	Do not know	40-60	Dentist, Otorhinolaryngologist	Public meetings, Pharmacies, Schools
61-65	Male	University degree	NO	As needed	Hepatic carcinoma, Lung cancer, Oral cancer	NO		Smoking, Alcohol consumption	Unexplained loosening of teeth, Changes in speech, Difficulty moving the jaw, Pain or difficulty swallowing, Persistent numbness of the lip or tongue over time, Persistent lumps in the neck glands, Unexplained weight loss, Painful mouth ulcers, that do not heal within a few weeks	Do not know	60-90	Oncology specialist	Pharmacies, Newspapers
66-70	Female	High school	NO	As needed	Hepatic carcinoma, Lung cancer, Oral cancer	Yes	TV, Friends or relatives	Smoking, Poor oral hygiene	Pain or difficulty swallowing, Persistent numbness of the lip or tongue over time, White or red patches on the lining of the mouth or tongue, Painful mouth ulcers, that do not heal within a few weeks	Aggressive tumor	40-60	Otorhinolaryngologist	Pharmacies
71-75	Male	High school	NO	As needed	Oral cancer	NO		Smoking, Poor oral hygiene	White or red patches on the lining of the mouth or tongue, Painful mouth ulcers, that do not heal within a few weeks	Aggressive tumor	20-40	Otorhinolaryngologist	Pharmacies,
56-60	Male	High school	NO	As needed	Uterine fibroid, Hepatic carcinoma, Lung cancer, Oral cancer	NO		Smoking, Alcohol consumption, Poor oral hygiene	Changes in speech, Difficulty moving the jaw, Persistent lumps in the mouth	Aggressive tumor	40-60	Oncology specialist	Public meetings, Newspapers, Schools
18-20	Male	High school	NO	As needed	Uterine fibroid, Hepatic carcinoma, Lung cancer, Oral cancer	Yes	Cigarette packs	Smoking	White or red patches on the lining of the mouth or tongue, Painful mouth ulcers, that do not heal within a few weeks	Do not know	40-60	General practitioner, Dentist, Oncology specialist	Pharmacies, Schools
71-75	Female	University degree	Electronic cigarettes	I have a check-up every 6 months	Hepatic carcinoma, Lung cancer, Angioma, Oral cancer	Yes	Pharmacist	Smoking, Alcohol consumption, Poor oral hygiene	Changes in speech, Difficulty moving the jaw, Pain or difficulty swallowing, Persistent numbness of the lip or tongue over time, White or red patches on the lining of the mouth or tongue, Persistent lumps in the mouth, Painful mouth ulcers, that do not heal within a few weeks	Do not know	40-60	Otorhinolaryngologist	Pharmacies
26-30	Female	University degree	Electronic cigarettes	Check-up once a year	Hepatic carcinoma, Lung cancer, Oral cancer	NO		Smoking, Alcohol consumption, Repeated trauma to the inner surface of the mouth	Difficulty moving the jaw, Pain or difficulty swallowing, White or red patches on the lining of the mouth or tongue, Persistent lumps in the mouth	Aggressive tumor	40-60	General practitioner, Dentist, Otorhinolaryngologist	Internet and social media, Schools
46-50	Female	University degree	Yes	As needed	Uterine fibroid, Hepatic carcinoma, Lung cancer, Oral cancer	Yes	Friends or relatives	Smoking, Alcohol consumption, Repeated trauma to the inner surface of the mouth	Changes in speech, Difficulty moving the jaw, Persistent numbness of the lip or tongue over time, White or red patches on the lining of the mouth or tongue, Persistent lumps in the mouth, Painful mouth ulcers, that do not heal within a few weeks	Aggressive tumor	40-60	Dentist, Oncology specialist	Pharmacies, TV
51-55	Male	University degree	NO	I have a check-up every 6 months	None of these	NO		Smoking	Pain or difficulty swallowing, Persistent numbness of the lip or tongue over time	Do not know	40-60	General practitioner, Oncology specialist	Newspapers, Schools
51-55	Female	University degree	NO	I have a check-up every 6 months	Hepatic carcinoma, Lung cancer, Angioma, Oral cancer	Yes	In the office	Smoking, Poor oral hygiene	Unexplained loosening of teeth, Changes in speech, Difficulty moving the jaw, Painful mouth ulcers, that do not heal within a few weeks	Aggressive tumor	40-60	Oncology specialist	Pharmacies, Schools
61-65	Female	University degree	Yes	I have a check-up every 6 months	Hepatic carcinoma, Lung cancer, Oral cancer	Yes	Friends or relatives	Smoking, Poor oral hygiene, Repeated trauma to the inner surface of the mouth	Changes in speech, Difficulty moving the jaw, Pain or difficulty swallowing, Dizziness, Persistent numbness of the lip or tongue over time, White or red patches on the lining of the mouth or tongue, Persistent lumps in the mouth, Persistent lumps in the neck glands, Hair loss, Painful mouth ulcers, that do not heal within a few weeks	Aggressive tumor	40-60	General practitioner, Dentist, Dermatology specialist, Oncology specialist	Pharmacies, Doctor
56-60	Female	High school	NO	Check-up once a year	Hepatic carcinoma, Lung cancer	Yes	Friends or relatives	Smoking, Poor oral hygiene	White or red patches on the lining of the mouth or tongue, Persistent lumps in the mouth, Persistent lumps in the neck glands, Painful mouth ulcers, that do not heal within a few weeks	Aggressive tumor	20-40	Otorhinolaryngologist, Oncology specialist	Pharmacies, Schools
46-50	Female	Middle school	Yes	As needed	Hepatic carcinoma, Lung cancer, Oral cancer	Yes	Internet	Smoking, Alcohol consumption	Pain or difficulty swallowing, Persistent lumps in the neck glands, Painful mouth ulcers, that do not heal within a few weeks	Aggressive tumor	40-60	Oncology specialist	Pharmacies, Internet and social media, Newspapers
91_95	Male	Middle school	Yes	As needed	Hepatic carcinoma	Yes	Friends or relatives	Smoking	Unexplained loosening of teeth, White or red patches on the lining of the mouth or tongue, Painful mouth ulcers, that do not heal within a few weeks	Aggressive tumor	40-60	General practitioner	Pharmacies, Newspapers
76-80	Female	High school	Yes	As needed	Hepatic carcinoma, Lung cancer, Oral cancer	Yes	Internet, Doctor, Friends or relatives	Smoking, Alcohol consumption, Repeated trauma to the inner surface of the mouth	Difficulty moving the jaw, Persistent numbness of the lip or tongue over time, Painful mouth ulcers, that do not heal within a few weeks	Do not know	40-60	Dentist, Oncology specialist	Pharmacies
31-35	Female	University degree	NO	Check-up once a year	Uterine fibroid, Hepatic carcinoma, Lung cancer, Oral cancer	Yes	TV, Internet	Smoking, Poor oral hygiene	Unexplained loosening of teeth, Difficulty moving the jaw, Pain or difficulty swallowing, Persistent numbness of the lip or tongue over time, Persistent lumps in the mouth, Unexplained weight loss	Aggressive tumor	40-60	General practitioner, Oncology specialist	Internet and social media, Newspapers
81-85	Female	High school	Yes	As needed	Uterine fibroid, Hepatic carcinoma, Lung cancer, Oral cancer	Yes	Doctor, Friends or relatives, Dentist	Smoking, Alcohol consumption, Repeated trauma to the inner surface of the mouth	Changes in speech, White or red patches on the lining of the mouth or tongue, Persistent lumps in the mouth, Painful mouth ulcers, that do not heal within a few weeks	Aggressive tumor	40-60	Dentist	Newspapers, Books
26-30	Female	University degree	NO	I have a check-up every 6 months	Hepatic carcinoma, Lung cancer, Oral cancer	Yes	Internet, Doctor, Pharmacist	Smoking, Alcohol consumption, Poor oral hygiene	Unexplained loosening of teeth, Blackening of teeth, Difficulty moving the jaw, Pain or difficulty swallowing, Dizziness, White or red patches on the lining of the mouth or tongue, Persistent lumps in the mouth, Persistent cold, Painful mouth ulcers, that do not heal within a few weeks	Aggressive tumor	60-90	Otorhinolaryngologist, Oncology specialist	Pharmacies, Internet and social media, Newspapers, Schools
56-60	Female	University degree	NO	As needed	Hepatic carcinoma, Lung cancer, Oral cancer	Yes	Friends or relatives	Smoking	Changes in speech, Difficulty moving the jaw, Pain or difficulty swallowing, Persistent lumps in the mouth, Persistent lumps in the neck glands, Painful mouth ulcers, that do not heal within a few weeks	Aggressive tumor	40-60	General practitioner	Doctor
46-50	Male	High school	Yes	Check-up once a year	Hepatic carcinoma, Lung cancer, Oral cancer	Yes	Cigarette packs	Smoking, Sun exposure	Difficulty moving the jaw, Pain or difficulty swallowing, Dizziness, Persistent numbness of the lip or tongue over time, White or red patches on the lining of the mouth or tongue, Persistent lumps in the mouth, Persistent lumps in the neck glands, Unexplained weight loss, Painful mouth ulcers, that do not heal within a few weeks	Aggressive tumor	20-40	General practitioner, Dentist, Otorhinolaryngologist	Pharmacies, Newspapers, Schools,
76-80	Female	High school	NO	I have a check-up every 6 months	Uterine fibroid, Hepatic carcinoma, Lung cancer, Angioma, Oral cancer	Yes	Friends or relatives	Smoking, Sun exposure, Repeated trauma to the inner surface of the mouth	Difficulty moving the jaw, Pain or difficulty swallowing, Dizziness, Persistent numbness of the lip or tongue over time, White or red patches on the lining of the mouth or tongue, Persistent lumps in the neck glands, Unexplained weight loss, Painful mouth ulcers, that do not heal within a few weeks	Do not know	40-60	General practitioner, Oncology specialist	Newspapers, Doctor
46-50	Female	University degree	NO	Check-up once a year	Hepatic carcinoma, Lung cancer, Oral cancer	Yes	Doctor, Friends or relatives	Smoking	Insomnia, Persistent lumps in the mouth, Painful mouth ulcers, that do not heal within a few weeks	Aggressive tumor	40-60	Otorhinolaryngologist, Oncology specialist	Pharmacies, Internet and social media
26-30	Female	University degree	NO	As needed	Hepatic carcinoma, Lung cancer, Oral cancer	Yes	University	Smoking, Alcohol consumption, Poor oral hygiene, Sun exposure, Repeated trauma to the inner surface of the mouth	Unexplained loosening of teeth, Blackening of teeth, Changes in speech, Difficulty moving the jaw, Pain or difficulty swallowing, Persistent numbness of the lip or tongue over time, White or red patches on the lining of the mouth or tongue, Persistent lumps in the mouth, Persistent lumps in the neck glands, Unexplained weight loss, Painful mouth ulcers, that do not heal within a few weeks	Aggressive tumor	40-60	Dentist, Otorhinolaryngologist, Oncology specialist	Public meetings, Pharmacies, Schools
51-55	Female	University degree	Electronic cigarettes	Check-up once a year	Hepatic carcinoma, Lung cancer, Oral cancer	Yes	Friends or relatives	Smoking, Alcohol consumption, Poor oral hygiene, Sun exposure, Repeated trauma to the inner surface of the mouth		Low-aggressiveness tumor	40-60	Pharmacist, General practitioner, Dentist, Otorhinolaryngologist	Pharmacies, Internet and social media
51-55	Female	High school	Yes	As needed	Uterine fibroid, Hepatic carcinoma, Lung cancer, Oral cancer	Yes	Friends or relatives, Cigarette packs	Smoking, Poor oral hygiene, Repeated trauma to the inner surface of the mouth	Unexplained loosening of teeth, Difficulty moving the jaw, Pain or difficulty swallowing, Persistent numbness of the lip or tongue over time, White or red patches on the lining of the mouth or tongue, Persistent lumps in the mouth, Painful mouth ulcers, that do not heal within a few weeks	Aggressive tumor	40-60	General practitioner, Dentist	Pharmacies, Internet and social media, Schools
21-25	Female	University degree	NO	I have a check-up every 6 months	Hepatic carcinoma, Lung cancer, Lipoma, Oral cancer	Yes	Internet	Smoking, Poor oral hygiene, Repeated trauma to the inner surface of the mouth	Blackening of teeth, Changes in speech, Difficulty moving the jaw, Pain or difficulty swallowing, Dizziness, Persistent numbness of the lip or tongue over time, Persistent lumps in the mouth, Persistent lumps in the neck glands, Unexplained weight loss, Painful mouth ulcers, that do not heal within a few weeks	Aggressive tumor	40-60	Otorhinolaryngologist, Oncology specialist	Public meetings, Schools
26-30	Female	High school	Yes	Check-up once a year	Uterine fibroid, Hepatic carcinoma, Lung cancer, Oral cancer	Yes	Internet	Smoking, Alcohol consumption	Dizziness, Persistent lumps in the mouth, Persistent lumps in the neck glands, Painful mouth ulcers, that do not heal within a few weeks	Do not know	20-40	General practitioner	Pharmacies
41-45	Female	University degree	NO	Check-up once a year	Hepatic carcinoma, Lung cancer, Oral cancer	Yes	Friends or relatives	Smoking, Repeated trauma to the inner surface of the mouth	Difficulty moving the jaw, Pain or difficulty swallowing, Persistent lumps in the mouth, Persistent lumps in the neck glands, Unexplained weight loss, Painful mouth ulcers, that do not heal within a few weeks	Aggressive tumor	60-90	General practitioner, Dentist, Otorhinolaryngologist, Oncology specialist	Pharmacies, Schools
51-55	Male	University degree	Yes	I have a check-up every 6 months	Lung cancer, Oral cancer	Yes		Smoking	Pain or difficulty swallowing, Persistent lumps in the mouth, Persistent lumps in the neck glands, Unexplained weight loss	Aggressive tumor	40-60	Otorhinolaryngologist, Oncology specialist	Internet and social media
56-60	Female	University degree	NO	I have a check-up every 6 months	Hepatic carcinoma, Lung cancer, Oral cancer	Yes	TV, Friends or relatives	Smoking, Alcohol consumption, Poor oral hygiene, Sun exposure, Repeated trauma to the inner surface of the mouth	Difficulty moving the jaw, Pain or difficulty swallowing, Persistent numbness of the lip or tongue over time, White or red patches on the lining of the mouth or tongue, Persistent lumps in the mouth, Persistent lumps in the neck glands, Unexplained weight loss, Painful mouth ulcers, that do not heal within a few weeks	Aggressive tumor	40-60	General practitioner, Dentist, Oncology specialist	Pharmacies, Internet and social media, Schools
21-25	Female	University degree	NO	I have a check-up every 6 months	Hepatic carcinoma, Lung cancer, Lipoma, Oral cancer	Yes	Internet	Smoking, Alcohol consumption, Repeated trauma to the inner surface of the mouth	Pain or difficulty swallowing, Dizziness, Persistent lumps in the mouth, Persistent lumps in the neck glands, Persistent cold, Painful mouth ulcers, that do not heal within a few weeks	Aggressive tumor	40-60	Dentist, Otorhinolaryngologist, Oncology specialist	Public meetings, Internet and social media, Newspapers, Schools
31-35	Female	University degree	Yes	Check-up once a year	Uterine fibroid, Hepatic carcinoma, Lung cancer, Oral cancer	Yes	Friends or relatives, Cigarette packs	Smoking, Alcohol consumption, Repeated trauma to the inner surface of the mouth	Changes in speech, Difficulty moving the jaw, Pain or difficulty swallowing, Persistent numbness of the lip or tongue over time, White or red patches on the lining of the mouth or tongue, Persistent lumps in the mouth, Painful mouth ulcers, that do not heal within a few weeks	Aggressive tumor	40-60	General practitioner, Dentist, Oncology specialist	Pharmacies, Schools
36-40	Female	University degree	NO	Check-up once a year	Hepatic carcinoma, Lung cancer, Oral cancer	Yes	Friends or relatives	Smoking, Alcohol consumption	White or red patches on the lining of the mouth or tongue, Unexplained weight loss, Painful mouth ulcers, that do not heal within a few weeks	Aggressive tumor	40-60	General practitioner, Otorhinolaryngologist	Public meetings, Pharmacies, Newspapers, Schools
51-55	Female	High school	NO	Check-up once a year	Oral cancer	Yes	Friends or relatives, Mother died of oral cavity cancer	Smoking, Alcohol consumption	Pain or difficulty swallowing, Persistent numbness of the lip or tongue over time, Persistent lumps in the mouth, Persistent lumps in the neck glands, Hair loss, Unexplained weight loss	Aggressive tumor	40-60	Oncology specialist	Newspapers, TV
36-40	Male	University degree	NO	I have a check-up every 6 months	Hepatic carcinoma, Lung cancer, Oral cancer	Yes	TV, Internet, Doctor, Pharmacist, Friends or relatives	Smoking, Poor oral hygiene	Pain or difficulty swallowing, Persistent numbness of the lip or tongue over time, Persistent lumps in the mouth, Persistent lumps in the neck glands	Aggressive tumor	40-60	General practitioner, Dentist	Pharmacies, Schools
21-25	Male	University degree	NO	Check-up once a year	Hepatic carcinoma, Lung cancer, Oral cancer	Yes	Friends or relatives	Smoking, Alcohol consumption, Poor oral hygiene, Repeated trauma to the inner surface of the mouth	Unexplained loosening of teeth, Difficulty moving the jaw, Pain or difficulty swallowing, Dizziness, Persistent numbness of the lip or tongue over time, White or red patches on the lining of the mouth or tongue, Persistent lumps in the mouth, Persistent lumps in the neck glands, Painful mouth ulcers, that do not heal within a few weeks	Aggressive tumor	60-90	General practitioner, Otorhinolaryngologist, Oncology specialist	Public meetings, Pharmacies, Internet and social media, Newspapers, Schools
26-30	Male	University degree	NO	Check-up once a year	Hepatic carcinoma, Lung cancer, Oral cancer	NO		Smoking, Poor oral hygiene, Repeated trauma to the inner surface of the mouth	Unexplained loosening of teeth, Difficulty moving the jaw, Persistent numbness of the lip or tongue over time, Persistent lumps in the mouth, Painful mouth ulcers, that do not heal within a few weeks	Do not know	60-90	General practitioner, Dentist	Pharmacies, Internet and social media, Schools
46-50	Male	University degree	Electronic cigarettes	Check-up once a year	Uterine fibroid, Hepatic carcinoma, Lung cancer, Oral cancer	Yes	Internet, Friends or relatives, My university classmate	Smoking, Repeated trauma to the inner surface of the mouth	Changes in speech, Pain or difficulty swallowing, Persistent numbness of the lip or tongue over time, White or red patches on the lining of the mouth or tongue, Persistent lumps in the mouth, Painful mouth ulcers, that do not heal within a few weeks	Aggressive tumor	20-40	General practitioner, Oncology specialist	Pharmacies, Schools
56-60	Male	University degree	NO	As needed	Hepatic carcinoma, Lung cancer, Oral cancer	NO		Smoking, Alcohol consumption, Repeated trauma to the inner surface of the mouth	Changes in speech, Difficulty moving the jaw, Pain or difficulty swallowing, Painful mouth ulcers, that do not heal within a few weeks	Do not know	40-60	Otorhinolaryngologist, Oncology specialist	TV
31-35	Male	High school	NO	As needed	Hepatic carcinoma, Lung cancer, Oral cancer	Yes	Doctor	Smoking, Alcohol consumption, Repeated trauma to the inner surface of the mouth	Pain or difficulty swallowing, White or red patches on the lining of the mouth or tongue, Persistent lumps in the mouth, Persistent lumps in the neck glands	Aggressive tumor	40-60	General practitioner, Dentist	Pharmacies, Schools
26-30	Male	University degree	NO	As needed	Uterine fibroid, Hepatic carcinoma, Lung cancer, Oral cancer	Yes	Doctor, Pharmacist	Smoking, Alcohol consumption, Poor oral hygiene, Repeated trauma to the inner surface of the mouth	Unexplained loosening of teeth, Pain or difficulty swallowing, Persistent numbness of the lip or tongue over time, Persistent lumps in the mouth, Persistent lumps in the neck glands, Painful mouth ulcers, that do not heal within a few weeks	Aggressive tumor	40-60	Dentist, Otorhinolaryngologist, Oncology specialist	Pharmacies, Internet and social media, Newspapers
61-65	Male	High school	Yes	Check-up once a year	Uterine fibroid, Hepatic carcinoma, Lung cancer, Lipoma, Oral cancer	Yes	Friends or relatives	Smoking, Alcohol consumption, Repeated trauma to the inner surface of the mouth	Unexplained loosening of teeth, Difficulty moving the jaw, Pain or difficulty swallowing, Persistent numbness of the lip or tongue over time, Persistent lumps in the mouth, Painful mouth ulcers, that do not heal within a few weeks	Do not know	20-40	General practitioner, Dentist, Oncology specialist	Pharmacies, Internet and social media, Schools
36-40	Female	University degree	Electronic cigarettes	As needed	Lung cancer, Lipoma, Oral cancer	Yes	Internet	Smoking, Alcohol consumption, Poor oral hygiene, Repeated trauma to the inner surface of the mouth	Persistent numbness of the lip or tongue over time, White or red patches on the lining of the mouth or tongue, Hair loss, Painful mouth ulcers, that do not heal within a few weeks	Do not know	40-60	Dentist, Otorhinolaryngologist, Oncology specialist	Pharmacies, Internet and social media
71-75	Male	Middle school	Yes	As needed	Hepatic carcinoma, Oral cancer	Yes	TV	Smoking	Pain or difficulty swallowing, Persistent numbness of the lip or tongue over time, Painful mouth ulcers, that do not heal within a few weeks	Aggressive tumor	40-60	Oncology specialist	Informational television program
71-75	Female	Middle school	NO	Check-up once a year	Hepatic carcinoma, Lung cancer, Oral cancer	NO		Smoking, Alcohol consumption	Changes in speech, Pain or difficulty swallowing, Insomnia, Unexplained weight loss, Persistent cold	Aggressive tumor	60-90	Otorhinolaryngologist	Pharmacies, TV
41-45	Female	Middle school	Electronic cigarettes	As needed	Hepatic carcinoma, Lung cancer, Angioma, Oral cancer	NO		Smoking, Alcohol consumption, Poor oral hygiene, Repeated trauma to the inner surface of the mouth	Unexplained loosening of teeth, Changes in speech, Difficulty moving the jaw, Pain or difficulty swallowing, Persistent numbness of the lip or tongue over time, White or red patches on the lining of the mouth or tongue, Persistent lumps in the mouth, Persistent lumps in the neck glands, Hair loss, Unexplained weight loss, Painful mouth ulcers, that do not heal within a few weeks	Aggressive tumor	40-60	Oncology specialist	There is no need to disseminate further information
71-75	Male	High school	NO	As needed	Hepatic carcinoma, Lung cancer, Oral cancer	NO		Smoking, Poor oral hygiene, Sun exposure, Repeated trauma to the inner surface of the mouth	Changes in speech, Difficulty moving the jaw, Pain or difficulty swallowing, Dizziness, Persistent numbness of the lip or tongue over time, White or red patches on the lining of the mouth or tongue, Persistent lumps in the mouth, Persistent lumps in the neck glands, Unexplained weight loss, Painful mouth ulcers, that do not heal within a few weeks	Do not know	40-60	General practitioner, Otorhinolaryngologist	Pharmacies, Internet and social media, Otorhinolaryngologist
61-65	Female	High school	NO	Check-up once a year	Hepatic carcinoma, Lung cancer, Oral cancer	NO		Smoking, Alcohol consumption, Poor oral hygiene, Sun exposure	Changes in speech, Difficulty moving the jaw, Dizziness, Persistent numbness of the lip or tongue over time, White or red patches on the lining of the mouth or tongue, Persistent lumps in the mouth, Persistent lumps in the neck glands, Unexplained weight loss, Painful mouth ulcers, that do not heal within a few weeks	Do not know	20-40	Otorhinolaryngologist	Public meetings, Internet and social media
81-85	Female	Middle school	NO	As needed	None of these	NO		Smoking, Alcohol consumption, Poor oral hygiene	Blackening of teeth, Changes in speech, Difficulty moving the jaw, Pain or difficulty swallowing, Persistent numbness of the lip or tongue over time, Insomnia, White or red patches on the lining of the mouth or tongue, Hair loss, Unexplained weight loss, Painful mouth ulcers, that do not heal within a few weeks	Aggressive tumor	40-60	General practitioner	Public meetings, Pharmacies, Internet and social media, Newspapers, Schools
46-50	Female	University degree	NO	I have a check-up every 6 months	Hepatic carcinoma, Lung cancer, Oral cancer	Yes	Doctor, Friends or relatives	Smoking, Alcohol consumption, Poor oral hygiene	Unexplained loosening of teeth, Blackening of teeth, Changes in speech, Difficulty moving the jaw, White or red patches on the lining of the mouth or tongue, Persistent lumps in the mouth, Persistent lumps in the neck glands, Unexplained weight loss, Painful mouth ulcers, that do not heal within a few weeks	Aggressive tumor	40-60	Dentist	Pharmacies, Internet and social media, Schools
86-90	Male	Middle school	NO	As needed	Uterine fibroid, Hepatic carcinoma, Lung cancer, Lipoma, Angioma, Oral cancer	NO		Smoking, Poor oral hygiene, Sun exposure, Repeated trauma to the inner surface of the mouth	Unexplained loosening of teeth, Blackening of teeth, Changes in speech, Difficulty moving the jaw, Dizziness, Persistent numbness of the lip or tongue over time, Insomnia, White or red patches on the lining of the mouth or tongue, Persistent lumps in the mouth, Persistent lumps in the neck glands, Unexplained weight loss, Persistent cold, Painful mouth ulcers, that do not heal within a few weeks	Aggressive tumor	40-60	General practitioner	Pharmacies, Doctor
26-30	Female	University degree	NO	As needed	Uterine fibroid, Lung cancer, Oral cancer	Yes	Internet, Friends or relatives, My cousin had oral cancer and is now well	Smoking, Alcohol consumption, Sun exposure, Repeated trauma to the inner surface of the mouth	Changes in speech, Difficulty moving the jaw, Dizziness, Persistent numbness of the lip or tongue over time, Persistent lumps in the mouth, Persistent lumps in the neck glands, Unexplained weight loss, Painful mouth ulcers, that do not heal within a few weeks	Aggressive tumor	20-40	General practitioner, Dentist, Otorhinolaryngologist, Oncology specialist	Pharmacies, Internet and social media, Schools
66-70	Female	Middle school	NO	I have a check-up every 6 months	Hepatic carcinoma, Lung cancer	NO		Smoking, Alcohol consumption, Poor oral hygiene, Sun exposure	Changes in speech, Difficulty moving the jaw, Pain or difficulty swallowing, Dizziness, Persistent numbness of the lip or tongue over time, Insomnia, White or red patches on the lining of the mouth or tongue, Persistent lumps in the mouth, Persistent lumps in the neck glands, Hair loss, Unexplained weight loss, Persistent cold, Painful mouth ulcers, that do not heal within a few weeks	Do not know	60-90	Otorhinolaryngologist	Pharmacies
71-75	Female	Middle school	NO	As needed	Hepatic carcinoma, Lung cancer, Oral cancer	NO		Smoking	Blackening of teeth, Changes in speech, Persistent numbness of the lip or tongue over time, Persistent lumps in the mouth, Unexplained weight loss, Painful mouth ulcers, that do not heal within a few weeks	Do not know	60-90	Dentist, Dermatology specialist, Oncology specialist	Newspapers, Schools
66-70	Male	Middle school	Yes	Check-up once a year	Uterine fibroid, Lung cancer, Oral cancer	Yes	Acquaintances	Smoking, Alcohol consumption, Repeated trauma to the inner surface of the mouth	Painful mouth ulcers, that do not heal within a few weeks	Aggressive tumor	20-40	General practitioner, Otorhinolaryngologist	Public meetings, Pharmacies
66-70	Female	High school	NO	As needed	Hepatic carcinoma, Lung cancer, Oral cancer	NO		Smoking, Alcohol consumption, Poor oral hygiene, Repeated trauma to the inner surface of the mouth	Difficulty moving the jaw, Persistent lumps in the mouth, Painful mouth ulcers, that do not heal within a few weeks	Aggressive tumor	70-90	General practitioner, Otorhinolaryngologist	Public meetings, Pharmacies
51-55	Female	High school	NO	Check-up once a year	Hepatic carcinoma, Lung cancer, Oral cancer	NO		Smoking, Alcohol consumption, Repeated trauma to the inner surface of the mouth	Blackening of teeth, Changes in speech, Difficulty moving the jaw, Persistent lumps in the mouth, Persistent lumps in the neck glands	Do not know	40-60	General practitioner, Dentist, Oncology specialist	Pharmacies, Internet and social media, Newspapers
61-65	Male	Middle school	NO	As needed	Uterine fibroid, Hepatic carcinoma, Lung cancer, Oral cancer	Yes	Friends or relatives	Smoking, Alcohol consumption, Poor oral hygiene, Repeated trauma to the inner surface of the mouth	Unexplained loosening of teeth, Blackening of teeth, Changes in speech, Difficulty moving the jaw, Pain or difficulty swallowing, Dizziness, Persistent numbness of the lip or tongue over time, Insomnia, White or red patches on the lining of the mouth or tongue, Persistent lumps in the mouth, Persistent lumps in the neck glands, Unexplained weight loss, Persistent cold, Painful mouth ulcers, that …	Aggressive tumor	40-60	Dentist, Oncology specialist	Pharmacies, Schools
36-40	Female	University degree	NO	As needed	Hepatic carcinoma, Lung cancer, Angioma, Oral cancer	Yes	Friends or relatives	Smoking, Alcohol consumption, Poor oral hygiene, Repeated trauma to the inner surface of the mouth	Changes in speech, Pain or difficulty swallowing, Persistent numbness of the lip or tongue over time, White or red patches on the lining of the mouth or tongue, Persistent lumps in the mouth, Persistent lumps in the neck glands, Unexplained weight loss, Persistent cold, Painful mouth ulcers, that do not heal within a few weeks	Aggressive tumor	40-60	General practitioner, Dentist, Otorhinolaryngologist	Internet and social media
56-60	Female	Middle school	NO	I have a check-up every 6 months	Hepatic carcinoma, Lung cancer, Oral cancer	Yes	TV, Friends or relatives	Smoking, Alcohol consumption, Poor oral hygiene	Difficulty moving the jaw, Pain or difficulty swallowing, Persistent numbness of the lip or tongue over time, Persistent lumps in the neck glands, Unexplained weight loss, Painful mouth ulcers, that do not heal within a few weeks	Aggressive tumor	40-60	Dentist, Otorhinolaryngologist, Oncology specialist	Schools, TV
31-35	Male	High school	Yes	As needed	Hepatic carcinoma, Lung cancer, Oral cancer	Yes	TV, Internet, Pharmacist	Smoking, Poor oral hygiene	Difficulty moving the jaw, Pain or difficulty swallowing, Persistent numbness of the lip or tongue over time, Persistent lumps in the mouth, Persistent lumps in the neck glands, Unexplained weight loss, Persistent cold, Painful mouth ulcers, that do not heal within a few weeks	Aggressive tumor	40-60	Dentist, Otorhinolaryngologist, Oncology specialist	Pharmacies, Internet and social media
31-35	Female	High school	NO	Check-up once a year	Hepatic carcinoma, Lung cancer, Oral cancer	Yes	Friends or relatives	Smoking, Alcohol consumption, Poor oral hygiene, Repeated trauma to the inner surface of the mouth	Unexplained loosening of teeth, Changes in speech, Difficulty moving the jaw, Pain or difficulty swallowing, Dizziness, Persistent numbness of the lip or tongue over time, White or red patches on the lining of the mouth or tongue, Persistent lumps in the mouth, Persistent lumps in the neck glands, Unexplained weight loss, Painful mouth ulcers, that do not heal within a few weeks	Aggressive tumor	40-60	Otorhinolaryngologist, Oncology specialist	Internet and social media, Schools
56-60	Male	Middle school	Yes	As needed	Lung cancer, Oral cancer	NO		Smoking	Changes in speech, Difficulty moving the jaw, Pain or difficulty swallowing, Persistent numbness of the lip or tongue over time, Insomnia, Persistent lumps in the mouth, Persistent lumps in the neck glands, Unexplained weight loss, Painful mouth ulcers, that do not heal within a few weeks	Aggressive tumor	40-60	Oncology specialist	Public meetings, Pharmacies, Internet and social media, Newspapers, Schools
66-70	Female	High school	Yes	As needed	Hepatic carcinoma, Lung cancer, Oral cancer	Yes	Acquaintances	Smoking, Alcohol consumption, Poor oral hygiene, Repeated trauma to the inner surface of the mouth	Difficulty moving the jaw, Persistent numbness of the lip or tongue over time, White or red patches on the lining of the mouth or tongue, Persistent lumps in the mouth, Persistent lumps in the neck glands, Unexplained weight loss, Painful mouth ulcers, that do not heal within a few weeks	Aggressive tumor	40-60	Dentist	Newspapers, Schools
31-35	Male	High school	NO	As needed	Hepatic carcinoma, Lung cancer, Oral cancer	Yes	Pharmacist	Smoking, Alcohol consumption	Changes in speech, Difficulty moving the jaw, Pain or difficulty swallowing, Dizziness, Persistent numbness of the lip or tongue over time, White or red patches on the lining of the mouth or tongue, Persistent lumps in the mouth, Unexplained weight loss, Painful mouth ulcers, that do not heal within a few weeks	Aggressive tumor	20-40	Pharmacist, General practitioner, Otorhinolaryngologist	Pharmacies, Internet and social media, Television commercials
71-75	Male	High school	NO	Check-up once a year	Hepatic carcinoma, Lung cancer, Oral cancer	Yes	Through a cancer prevention association	Smoking, Alcohol consumption, Poor oral hygiene, Repeated trauma to the inner surface of the mouth	Unexplained loosening of teeth, Blackening of teeth, Changes in speech, Pain or difficulty swallowing, Dizziness, Persistent numbness of the lip or tongue over time, White or red patches on the lining of the mouth or tongue, Persistent lumps in the mouth, Persistent lumps in the neck glands, Hair loss, Painful mouth ulcers, that do not heal within a few weeks	Aggressive tumor	40-60	General practitioner, Dentist	Internet and social media
86-90	Male	High school	NO	I have a check-up every 6 months	Hepatic carcinoma, Lung cancer, Angioma, Oral cancer	Yes	Friends or relatives	Smoking, Alcohol consumption, Sun exposure	Unexplained loosening of teeth, Difficulty moving the jaw, Pain or difficulty swallowing, White or red patches on the lining of the mouth or tongue, Persistent lumps in the neck glands, Painful mouth ulcers, that do not heal within a few weeks	Aggressive tumor	40-60	General practitioner, Dentist, Oncology specialist	Schools, General practitioner
66-70	Female	Middle school	NO	I have a check-up every 6 months	Uterine fibroid, Hepatic carcinoma, Lung cancer, Oral cancer	Yes	Hospital	Smoking, Repeated trauma to the inner surface of the mouth	Unexplained loosening of teeth, Changes in speech, Difficulty moving the jaw, Pain or difficulty swallowing, White or red patches on the lining of the mouth or tongue, Persistent lumps in the mouth, Persistent lumps in the neck glands, Painful mouth ulcers, that do not heal within a few weeks	Aggressive tumor	40-60	Dentist, Otorhinolaryngologist, Oncology specialist	Pharmacies, Internet and social media, Newspapers, Schools, TV
66-70	Male	University degree	NO	Check-up once a year	Hepatic carcinoma, Lung cancer, Oral cancer	Yes	Doctor, Pharmacist, Friends or relatives	Smoking, Alcohol consumption, Repeated trauma to the inner surface of the mouth	Changes in speech, Difficulty moving the jaw, Persistent numbness of the lip or tongue over time, Persistent lumps in the mouth, Persistent lumps in the neck glands, Unexplained weight loss, Painful mouth ulcers, that do not heal within a few weeks	Aggressive tumor	40-60	Dentist, Otorhinolaryngologist	Pharmacies, Internet and social media, Newspapers, Schools
61-65	Male	Middle school	Yes	As needed	Hepatic carcinoma, Lung cancer, Oral cancer	Yes	TV	Smoking, Alcohol consumption, Sun exposure	Changes in speech, Difficulty moving the jaw, Pain or difficulty swallowing, Persistent numbness of the lip or tongue over time, Persistent lumps in the mouth, Unexplained weight loss	Aggressive tumor	40-60	Otorhinolaryngologist	Newspapers, Schools
31-35	Male	High school	NO	Check-up once a year	Uterine fibroid, Hepatic carcinoma, Lung cancer, Oral cancer	NO		Smoking, Alcohol consumption, Poor oral hygiene, Sun exposure, Repeated trauma to the inner surface of the mouth	Unexplained loosening of teeth, Difficulty moving the jaw, Pain or difficulty swallowing, Dizziness, Persistent lumps in the mouth, Persistent lumps in the neck glands, Painful mouth ulcers, that do not heal within a few weeks	Aggressive tumor	40-60	General practitioner	Pharmacies, Internet and social media, Newspapers, Schools, General practitioner
21-25	Female	University degree	NO	I have a check-up every 6 months	Hepatic carcinoma, Lung cancer, Oral cancer	NO		Smoking, Alcohol consumption, Repeated trauma to the inner surface of the mouth	Unexplained loosening of teeth, Blackening of teeth, Changes in speech, Difficulty moving the jaw, Pain or difficulty swallowing, Persistent numbness of the lip or tongue over time, White or red patches on the lining of the mouth or tongue, Persistent lumps in the mouth, Persistent lumps in the neck glands, Unexplained weight loss, Painful mouth ulcers, that do not heal within a few weeks	Aggressive tumor	40-60	General practitioner, Dentist, Otorhinolaryngologist	Pharmacies, Internet and social media, Schools
21-25	Female	High school	Electronic cigarettes	I have a check-up every 6 months	Hepatic carcinoma, Lung cancer, Lipoma	NO		Smoking, Poor oral hygiene, Repeated trauma to the inner surface of the mouth	Unexplained loosening of teeth, Blackening of teeth, Changes in speech, Pain or difficulty swallowing, Persistent numbness of the lip or tongue over time, White or red patches on the lining of the mouth or tongue, Persistent lumps in the mouth, Persistent lumps in the neck glands, Unexplained weight loss, Painful mouth ulcers, that do not heal within a few weeks	Do not know	40-60	General practitioner, Dermatology specialist, Oncology specialist	Pharmacies, Internet and social media, Schools
31-35	Female	University degree	NO	I have a check-up every 6 months	Hepatic carcinoma, Lung cancer, Oral cancer	Yes	Doctor, University	Smoking, Alcohol consumption, Poor oral hygiene, Repeated trauma to the inner surface of the mouth	Pain or difficulty swallowing, Persistent numbness of the lip or tongue over time, Persistent lumps in the mouth, Persistent lumps in the neck glands, Painful mouth ulcers, that do not heal within a few weeks	Aggressive tumor	40-60	General practitioner, Dentist, Otorhinolaryngologist, Oncology specialist	Pharmacies, Internet and social media, Medical/healthcare university
36-40	Female	High school	NO	I have a check-up every 6 months	Hepatic carcinoma, Lung cancer, Oral cancer	Yes	Doctor, Friends or relatives	Smoking, Alcohol consumption, Poor oral hygiene, Sun exposure, Repeated trauma to the inner surface of the mouth	Blackening of teeth, Difficulty moving the jaw, Pain or difficulty swallowing, Persistent numbness of the lip or tongue over time, White or red patches on the lining of the mouth or tongue, Persistent lumps in the mouth, Persistent lumps in the neck glands, Unexplained weight loss, Painful mouth ulcers, that do not heal within a few weeks	Aggressive tumor	40-60	Dentist, Otorhinolaryngologist, Oncology specialist	Public meetings, Pharmacies, Internet and social media, Newspapers, Schools
51-55	Female	High school	NO	I have a check-up every 6 months	Hepatic carcinoma, Lung cancer, Oral cancer	Yes	TV	Smoking, Alcohol consumption, Poor oral hygiene, Repeated trauma to the inner surface of the mouth	Unexplained loosening of teeth, Difficulty moving the jaw, Pain or difficulty swallowing, Persistent numbness of the lip or tongue over time, White or red patches on the lining of the mouth or tongue, Persistent lumps in the mouth, Persistent lumps in the neck glands, Hair loss, Unexplained weight loss, Persistent cold, Painful mouth ulcers, that do not heal within a few weeks	Aggressive tumor	40-60	Dentist, Otorhinolaryngologist, Oncology specialist	Public meetings, Pharmacies, Newspapers, Schools
71-75	Male	Middle school	NO	As needed	Hepatic carcinoma, Lung cancer	Yes	Friends or relatives	Alcohol consumption, Poor oral hygiene	Unexplained loosening of teeth, Changes in speech, Pain or difficulty swallowing, Insomnia, Persistent lumps in the mouth, Painful mouth ulcers, that do not heal within a few weeks	Do not know	60-90	Otorhinolaryngologist	Pharmacies
46-50	Female	High school	NO	Check-up once a year	Hepatic carcinoma, Lung cancer, Oral cancer	Yes	TV,	Smoking	Changes in speech, Pain or difficulty swallowing, Dizziness, Persistent lumps in the mouth, Persistent lumps in the neck glands, Unexplained weight loss, Painful mouth ulcers, that do not heal within a few weeks	Do not know	40-60	General practitioner, Otorhinolaryngologist	Public meetings, Pharmacies, Schools
81-85	Male	Middle school	NO	Check-up once a year	Lung cancer, Lipoma, Angioma, Oral cancer	Yes	Friends or relatives	Smoking, Alcohol consumption	Unexplained loosening of teeth, Blackening of teeth, Changes in speech, Difficulty moving the jaw, Dizziness, Persistent numbness of the lip or tongue over time, White or red patches on the lining of the mouth or tongue, Persistent lumps in the mouth, Hair loss, Persistent cold, Painful mouth ulcers, that do not heal within a few weeks	Aggressive tumor	40-60	Dentist	Pharmacies, Newspapers
76-80	Male	High school	NO	As needed	Hepatic carcinoma, Lung cancer, Oral cancer	Yes	TV	Smoking, Alcohol consumption	Changes in speech, Difficulty moving the jaw, Pain or difficulty swallowing, Persistent numbness of the lip or tongue over time, White or red patches on the lining of the mouth or tongue, Persistent lumps in the mouth, Persistent lumps in the neck glands, Unexplained weight loss, Painful mouth ulcers, that do not heal within a few weeks	Aggressive tumor	40-60	General practitioner, Dentist, Otorhinolaryngologist, Oncology specialist	Newspapers, Schools
26-30	Female	University degree	NO	I have a check-up every 6 months	Hepatic carcinoma, Lung cancer, Oral cancer	NO		Smoking, Alcohol consumption, Poor oral hygiene	Unexplained loosening of teeth, Blackening of teeth, Changes in speech, Difficulty moving the jaw, Pain or difficulty swallowing, Dizziness, Persistent numbness of the lip or tongue over time, White or red patches on the lining of the mouth or tongue, Persistent lumps in the mouth, Persistent lumps in the neck glands, Hair loss, Unexplained weight loss, Painful mouth ulcers, that do not heal with…	Do not know	40-60	General practitioner, Dentist	Schools, General practitioner
26-30	Female	High school	NO	As needed	Uterine fibroid, Hepatic carcinoma, Lung cancer, Oral cancer	NO		Smoking, Poor oral hygiene	Unexplained loosening of teeth, Blackening of teeth, Difficulty moving the jaw, Pain or difficulty swallowing, Persistent numbness of the lip or tongue over time, White or red patches on the lining of the mouth or tongue, Persistent lumps in the mouth, Persistent lumps in the neck glands, Unexplained weight loss, Painful mouth ulcers, that do not heal within a few weeks	Do not know	40-60	General practitioner, Otorhinolaryngologist, Oncology specialist	Public meetings, Pharmacies, Internet and social media, Schools
71-75	Female	High school	NO	Check-up once a year	Uterine fibroid, Hepatic carcinoma, Lung cancer	Yes	TV	Smoking, Alcohol consumption, Poor oral hygiene	Persistent numbness of the lip or tongue over time, White or red patches on the lining of the mouth or tongue, Persistent lumps in the mouth, Persistent lumps in the neck glands, Unexplained weight loss	Aggressive tumor	20-40	Dentist, Dermatology specialist, Otorhinolaryngologist, Oncology specialist	Visite da specillasti
66-70	Female	High school	Yes	I have a check-up every 6 months	Uterine fibroid, Hepatic carcinoma, Lung cancer, Oral cancer	Yes	Acquaintance	Smoking, Poor oral hygiene, Repeated trauma to the inner surface of the mouth	Blackening of teeth, Changes in speech, Difficulty moving the jaw, Dizziness, Persistent numbness of the lip or tongue over time, Insomnia, Persistent lumps in the mouth, Persistent lumps in the neck glands, Unexplained weight loss, Painful mouth ulcers, that do not heal within a few weeks	Aggressive tumor	40-60	General practitioner, Otorhinolaryngologist, Oncology specialist	Prevention platforms
36-40	Male	High school	Yes	I have a check-up every 6 months	Hepatic carcinoma, Lung cancer, Oral cancer	Yes	TV, Internet, Pharmacist	Smoking, Alcohol consumption, Poor oral hygiene, Repeated trauma to the inner surface of the mouth	Unexplained loosening of teeth, Blackening of teeth, Changes in speech, Difficulty moving the jaw, Pain or difficulty swallowing, Persistent numbness of the lip or tongue over time, White or red patches on the lining of the mouth or tongue, Persistent lumps in the mouth, Persistent lumps in the neck glands, Unexplained weight loss, Painful mouth ulcers, that do not heal within a few weeks	Aggressive tumor	40-60	General practitioner, Dentist, Otorhinolaryngologist	Pharmacies, Internet and social media, Schools
61-65	Female	High school	NO	Check-up once a year	Lung cancer, Oral cancer	NO		Smoking, Repeated trauma to the inner surface of the mouth	Unexplained loosening of teeth, Difficulty moving the jaw, Pain or difficulty swallowing, Persistent numbness of the lip or tongue over time, White or red patches on the lining of the mouth or tongue, Persistent lumps in the mouth, Persistent lumps in the neck glands, Unexplained weight loss, Painful mouth ulcers, that do not heal within a few weeks	Aggressive tumor	40-60	General practitioner, Dentist, Otorhinolaryngologist, Oncology specialist	Pharmacies, Schools
61-65	Female	High school	NO	Check-up once a year	Hepatic carcinoma, Lung cancer, Angioma, Oral cancer	Yes	Friends or relatives	Smoking, Alcohol consumption, Poor oral hygiene, Sun exposure, Repeated trauma to the inner surface of the mouth	Difficulty moving the jaw, Dizziness, Persistent numbness of the lip or tongue over time, White or red patches on the lining of the mouth or tongue, Persistent lumps in the mouth, Persistent lumps in the neck glands, Hair loss, Unexplained weight loss, Painful mouth ulcers, that do not heal within a few weeks	Aggressive tumor	40-60	Otorhinolaryngologist	Internet and social media, Schools
66-70	Female	University degree	NO	Check-up once a year	Hepatic carcinoma, Lung cancer, Oral cancer	Yes	TV, Friends or relatives	Smoking, Alcohol consumption, Poor oral hygiene	Changes in speech, Difficulty moving the jaw, Pain or difficulty swallowing, Persistent lumps in the mouth, Persistent lumps in the neck glands, Unexplained weight loss, Painful mouth ulcers, that do not heal within a few weeks	Aggressive tumor	60-90	Dentist	Pharmacies
31-35	Female	University degree	NO	Check-up once a year	Hepatic carcinoma, Lung cancer, Oral cancer	Yes	Doctor, Friends or relatives	Smoking, Alcohol consumption, Poor oral hygiene, Repeated trauma to the inner surface of the mouth	Blackening of teeth, Changes in speech, Difficulty moving the jaw, Pain or difficulty swallowing, Persistent numbness of the lip or tongue over time, White or red patches on the lining of the mouth or tongue, Persistent lumps in the mouth, Persistent lumps in the neck glands, Painful mouth ulcers, that do not heal within a few weeks	Aggressive tumor	60-90	Otorhinolaryngologist, Oncology specialist	Internet and social media
86-90	Male	High school	NO	As needed	Hepatic carcinoma, Lung cancer, Oral cancer	Yes	Colleague	Smoking, Alcohol consumption, Poor oral hygiene	Unexplained loosening of teeth, Difficulty moving the jaw, Persistent numbness of the lip or tongue over time, Persistent lumps in the mouth, Persistent lumps in the neck glands, Painful mouth ulcers, that do not heal within a few weeks	Aggressive tumor	40-60	General practitioner, Dentist, Otorhinolaryngologist, Oncology specialist	Internet and social media, Tell real cases, those who have had it should tell their story
61-65	Female	University degree	NO	I have a check-up every 6 months	Hepatic carcinoma, Lung cancer, Oral cancer	Yes	Dentist	Smoking, Sun exposure, Repeated trauma to the inner surface of the mouth	White or red patches on the lining of the mouth or tongue, Persistent lumps in the mouth, Persistent lumps in the neck glands, Unexplained weight loss	Aggressive tumor	40-60	Dentist, Otorhinolaryngologist	Pharmacies, Internet and social media, Schools
51-55	Male	High school	Yes	Check-up once a year	Uterine fibroid, Hepatic carcinoma, Lung cancer, Lipoma, Oral cancer	Yes	TV, Internet, Friends or relatives	Smoking, Poor oral hygiene, Repeated trauma to the inner surface of the mouth	Unexplained loosening of teeth, Pain or difficulty swallowing, Dizziness, Insomnia, White or red patches on the lining of the mouth or tongue, Persistent lumps in the mouth, Painful mouth ulcers, that do not heal within a few weeks	Aggressive tumor	20-40	General practitioner, Oncology specialist	Public meetings, Pharmacies, Schools
71-75	Male	High school	NO	I have a check-up every 6 months	Uterine fibroid, Hepatic carcinoma, Lung cancer, Oral cancer	NO		Poor oral hygiene, Repeated trauma to the inner surface of the mouth	Unexplained loosening of teeth, Blackening of teeth, Difficulty moving the jaw, Pain or difficulty swallowing, Persistent numbness of the lip or tongue over time, White or red patches on the lining of the mouth or tongue, Persistent lumps in the mouth, Persistent lumps in the neck glands, Unexplained weight loss, Painful mouth ulcers, that do not heal within a few weeks	Do not know	40-60	General practitioner, Dentist	Pharmacies, Internet and social media, Newspapers
56-60	Female	University degree	NO	Check-up once a year	Lung cancer, Oral cancer	Yes	Pharmacist, Friends or relatives	Smoking, Alcohol consumption, Poor oral hygiene, Repeated trauma to the inner surface of the mouth	Blackening of teeth, Changes in speech, Pain or difficulty swallowing, Persistent numbness of the lip or tongue over time, Persistent lumps in the mouth, Persistent lumps in the neck glands, Unexplained weight loss, Painful mouth ulcers, that do not heal within a few weeks	Low-aggressiveness tumor	40-60	Dentist, Otorhinolaryngologist, Oncology specialist	Public meetings, Pharmacies
81-85	Female	High school	NO	Check-up once a year	Uterine fibroid, Hepatic carcinoma, Lipoma, Angioma	NO		Smoking, Alcohol consumption, Sun exposure	Unexplained loosening of teeth, Difficulty moving the jaw, Dizziness, Persistent numbness of the lip or tongue over time, Persistent lumps in the neck glands, Unexplained weight loss	Aggressive tumor	60-90	Dentist	General practitioner
46-50	Female	University degree	NO	I have a check-up every 6 months	Hepatic carcinoma, Lung cancer, Angioma, Oral cancer	Yes	Internet, Conversations with friends or colleagues	Smoking, Sun exposure, Repeated trauma to the inner surface of the mouth	Pain or difficulty swallowing, Persistent numbness of the lip or tongue over time, White or red patches on the lining of the mouth or tongue, Persistent lumps in the mouth, Persistent lumps in the neck glands, Unexplained weight loss, Painful mouth ulcers, that do not heal within a few weeks	Aggressive tumor	40-60	Dentist, Dermatology specialist, Otorhinolaryngologist, Oncology specialist	Pharmacies, Internet and social media, Newspapers, Schools
21-25	Female	High school	Electronic cigarettes	I have a check-up every 6 months	Hepatic carcinoma, Lung cancer, Oral cancer	NO		Smoking, Alcohol consumption, Poor oral hygiene, Repeated trauma to the inner surface of the mouth	Unexplained loosening of teeth, Blackening of teeth, Changes in speech, Difficulty moving the jaw, Pain or difficulty swallowing, Dizziness, Persistent numbness of the lip or tongue over time, Insomnia, White or red patches on the lining of the mouth or tongue, Persistent lumps in the mouth, Persistent lumps in the neck glands, Hair loss, Painful mouth ulcers, that do not heal within a few weeks	Do not know	40-60	Pharmacist, Otorhinolaryngologist	Pharmacies, Internet and social media, Newspapers, Schools
56-60	Female	University degree	NO	Check-up once a year	Hepatic carcinoma, Lung cancer, Oral cancer	Yes	Friends or relatives	Smoking, Alcohol consumption	Difficulty moving the jaw, Pain or difficulty swallowing, Dizziness, Persistent numbness of the lip or tongue over time, White or red patches on the lining of the mouth or tongue, Persistent lumps in the mouth, Persistent lumps in the neck glands, Unexplained weight loss, Painful mouth ulcers, that do not heal within a few weeks	Do not know	40-60	General practitioner, Dermatology specialist, Otorhinolaryngologist, Oncology specialist	Public meetings, Pharmacies, Internet and social media, Newspapers, Schools
26-30	Female	University degree	NO	Check-up once a year	Uterine fibroid, Hepatic carcinoma, Lung cancer, Oral cancer	Yes	University	Smoking, Alcohol consumption, Poor oral hygiene, Sun exposure, Repeated trauma to the inner surface of the mouth	Unexplained loosening of teeth, Changes in speech, Difficulty moving the jaw, Pain or difficulty swallowing, Persistent numbness of the lip or tongue over time, White or red patches on the lining of the mouth or tongue, Persistent lumps in the mouth, Persistent lumps in the neck glands, Painful mouth ulcers, that do not heal within a few weeks	Aggressive tumor	40-60	Pharmacist, General practitioner, Dentist, Dermatology specialist	Public meetings, Pharmacies, Internet and social media, Newspapers, Schools
71-75	Male	Middle school	NO	As needed	Uterine fibroid, Lung cancer, Lipoma, Angioma, Oral cancer	NO		Smoking, Alcohol consumption, Poor oral hygiene	Unexplained loosening of teeth, Changes in speech, Difficulty moving the jaw, Pain or difficulty swallowing, Persistent numbness of the lip or tongue over time, White or red patches on the lining of the mouth or tongue, Persistent lumps in the mouth, Persistent lumps in the neck glands, Unexplained weight loss, Painful mouth ulcers, that do not heal within a few weeks	Aggressive tumor	40-60	Pharmacist, General practitioner, Otorhinolaryngologist, Oncology specialist	Public meetings, Pharmacies, Internet and social media, Newspapers, Schools, TV
36-40	Female	University degree	NO	Check-up once a year	Hepatic carcinoma, Lung cancer, Oral cancer	Yes	TV, Cigarette pack	Smoking, Alcohol consumption	Unexplained loosening of teeth, Difficulty moving the jaw, Pain or difficulty swallowing, Persistent numbness of the lip or tongue over time, Persistent lumps in the mouth, Persistent lumps in the neck glands, Unexplained weight loss, Painful mouth ulcers, that do not heal within a few weeks	Do not know	40-60	General practitioner, Dentist, Otorhinolaryngologist, Oncology specialist	Pharmacies, Internet and social media, Schools
66-70	Female	Middle school	NO	Check-up once a year	Hepatic carcinoma, Lung cancer, Oral cancer	Yes	Hospital, acquaintance	Smoking, Alcohol consumption	Blackening of teeth, Persistent numbness of the lip or tongue over time, Persistent lumps in the mouth, Unexplained weight loss, Painful mouth ulcers, that do not heal within a few weeks	Aggressive tumor	20-40	General practitioner, Oncology specialist	TV, leafleting
56-60	Female	High school	NO	Check-up once a year	Hepatic carcinoma, Lung cancer, Oral cancer	Yes	Dentist	Smoking, Alcohol consumption, Poor oral hygiene, Repeated trauma to the inner surface of the mouth	Changes in speech, Difficulty moving the jaw, Persistent numbness of the lip or tongue over time, White or red patches on the lining of the mouth or tongue, Persistent lumps in the mouth, Persistent lumps in the neck glands, Unexplained weight loss	Aggressive tumor	40-60	Dentist, Otorhinolaryngologist, Oncology specialist	Dentist, General practitioner
66-70	Female	Middle school	Yes	As needed	Uterine fibroid, Lung cancer, Lipoma, Oral cancer	Yes	Dentist	Smoking, Alcohol consumption, Poor oral hygiene	Unexplained loosening of teeth, Pain or difficulty swallowing, Persistent numbness of the lip or tongue over time, Insomnia, White or red patches on the lining of the mouth or tongue, Persistent lumps in the mouth, Persistent lumps in the neck glands, Persistent cold, Painful mouth ulcers, that do not heal within a few weeks	Aggressive tumor	40-60	Dentist, Oncology specialist	Public meetings, Pharmacies, Internet and social media, Newspapers, Schools, Dentist
61-65	Female	High school	NO	As needed	Uterine fibroid, Hepatic carcinoma, Lung cancer, Oral cancer	Yes	TV	Smoking, Alcohol consumption, Poor oral hygiene, Repeated trauma to the inner surface of the mouth	Blackening of teeth, Changes in speech, Pain or difficulty swallowing, Dizziness, Persistent numbness of the lip or tongue over time, Persistent lumps in the mouth, Persistent lumps in the neck glands, Unexplained weight loss, Painful mouth ulcers, that do not heal within a few weeks	Aggressive tumor	40-60	General practitioner, Otorhinolaryngologist, Oncology specialist	Public meetings, Schools, TV
66-70	Female	High school	NO	I have a check-up every 6 months	Hepatic carcinoma, Lung cancer, Oral cancer	Yes	Acquaintances	Smoking, Alcohol consumption, Poor oral hygiene, Sun exposure, Repeated trauma to the inner surface of the mouth	Difficulty moving the jaw, Pain or difficulty swallowing, Persistent numbness of the lip or tongue over time, Persistent lumps in the mouth, Persistent lumps in the neck glands, Unexplained weight loss, Painful mouth ulcers, that do not heal within a few weeks	Do not know	40-60	General practitioner, Otorhinolaryngologist	Newspapers, Schools
41-45	Male	High school	NO	I have a check-up every 6 months	Uterine fibroid, Hepatic carcinoma, Lung cancer, Oral cancer	NO		Smoking, Alcohol consumption, Poor oral hygiene, Sun exposure, Repeated trauma to the inner surface of the mouth	Unexplained loosening of teeth, Blackening of teeth, Changes in speech, Difficulty moving the jaw, Persistent numbness of the lip or tongue over time, White or red patches on the lining of the mouth or tongue, Persistent lumps in the mouth, Persistent lumps in the neck glands, Painful mouth ulcers, that do not heal within a few weeks	Aggressive tumor	40-60	General practitioner, Dentist, Otorhinolaryngologist, Oncology specialist	Public meetings, Pharmacies, Internet and social media, Newspapers, Schools
31-35	Female	University degree	Yes	I have a check-up every 6 months	Hepatic carcinoma, Lung cancer, Oral cancer	Yes	Internet, University	Smoking, Alcohol consumption, Poor oral hygiene, Sun exposure	Unexplained loosening of teeth, Blackening of teeth, Changes in speech, Pain or difficulty swallowing, Persistent numbness of the lip or tongue over time, Persistent lumps in the mouth, Persistent lumps in the neck glands, Unexplained weight loss, Persistent cold, Painful mouth ulcers, that do not heal within a few weeks	Aggressive tumor	40-60	Pharmacist, Otorhinolaryngologist	Pharmacies, Internet and social media, Schools
76-80	Female	High school	NO	As needed	Hepatic carcinoma, Lung cancer, Oral cancer	Yes	Friends or relatives	Smoking, Alcohol consumption, Repeated trauma to the inner surface of the mouth	Difficulty moving the jaw, Pain or difficulty swallowing, White or red patches on the lining of the mouth or tongue, Persistent lumps in the neck glands, Unexplained weight loss, Painful mouth ulcers, that do not heal within a few weeks	Aggressive tumor	60-90	General practitioner, Otorhinolaryngologist, Oncology specialist	Schools, TV, talk about it within the family
56-60	Male	University degree	NO	As needed	Uterine fibroid, Hepatic carcinoma, Lung cancer, Angioma, Oral cancer	NO		Smoking, Alcohol consumption, Poor oral hygiene	Difficulty moving the jaw, Pain or difficulty swallowing, Persistent lumps in the mouth, Unexplained weight loss	Do not know	40-60	Otorhinolaryngologist	Pharmacies, Internet and social media, TV
51-55	Female	High school	NO	As needed	Hepatic carcinoma, Lung cancer, Oral cancer	NO		Smoking, Poor oral hygiene	Persistent numbness of the lip or tongue over time, White or red patches on the lining of the mouth or tongue, Unexplained weight loss	Do not know	20-40	Otorhinolaryngologist, Oncology specialist	Public meetings, Schools, TV
71-75	Female	Middle school	NO	Check-up once a year	Hepatic carcinoma, Lung cancer	Yes	Friends or relatives	Smoking, Alcohol consumption, Poor oral hygiene	Changes in speech, Difficulty moving the jaw, Pain or difficulty swallowing, Dizziness, Persistent numbness of the lip or tongue over time, White or red patches on the lining of the mouth or tongue, Persistent lumps in the mouth, Persistent lumps in the neck glands, Unexplained weight loss, Persistent cold, Painful mouth ulcers, that do not heal within a few weeks	Aggressive tumor	40-60	General practitioner, Otorhinolaryngologist	TV
81-85	Male	Middle school	NO	As needed	Uterine fibroid, Hepatic carcinoma, Lipoma, Oral cancer	Yes	Friends or relatives	Smoking, Alcohol consumption, Poor oral hygiene, Repeated trauma to the inner surface of the mouth	Unexplained loosening of teeth, Changes in speech, Difficulty moving the jaw, Dizziness, Persistent numbness of the lip or tongue over time, Persistent lumps in the neck glands, Painful mouth ulcers, that do not heal within a few weeks	Do not know	60-90	General practitioner	Public meetings, Pharmacies, Internet and social media
41-45	Female	High school	NO	Check-up once a year	Hepatic carcinoma, Lung cancer, Oral cancer	Yes	Internet, Friends or relatives	Smoking, Alcohol consumption	Unexplained loosening of teeth, Difficulty moving the jaw, Pain or difficulty swallowing, Persistent numbness of the lip or tongue over time, White or red patches on the lining of the mouth or tongue, Persistent lumps in the mouth, Unexplained weight loss, Persistent cold, Painful mouth ulcers, that do not heal within a few weeks	Aggressive tumor	40-60	General practitioner, Otorhinolaryngologist, Oncology specialist	Public meetings, Pharmacies
76-80	Female	Middle school	Yes	As needed	None of these	Yes	TV	Smoking, Sun exposure, Repeated trauma to the inner surface of the mouth	Pain or difficulty swallowing, Persistent lumps in the neck glands, Hair loss, Unexplained weight loss	Aggressive tumor	40-60	General practitioner	Schools
31-35	Female	High school	Electronic cigarettes	As needed	Hepatic carcinoma, Lung cancer, Oral cancer	Yes	Internet	Smoking, Alcohol consumption, Poor oral hygiene, Sun exposure, Repeated trauma to the inner surface of the mouth	Blackening of teeth, Difficulty moving the jaw, Pain or difficulty swallowing, Persistent numbness of the lip or tongue over time, White or red patches on the lining of the mouth or tongue, Persistent lumps in the mouth, Persistent lumps in the neck glands, Unexplained weight loss, Painful mouth ulcers, that do not heal within a few weeks	Aggressive tumor	20-40	General practitioner, Dentist, Otorhinolaryngologist	Public meetings, Pharmacies, Internet and social media, Schools
21-25	Female	High school	NO	Check-up once a year	Hepatic carcinoma, Lung cancer, Oral cancer	Yes	Internet	Smoking, Alcohol consumption, Sun exposure, Repeated trauma to the inner surface of the mouth	Blackening of teeth, Changes in speech, Dizziness, Persistent numbness of the lip or tongue over time, Persistent lumps in the mouth, Persistent lumps in the neck glands, Unexplained weight loss, Painful mouth ulcers, that do not heal within a few weeks	Aggressive tumor	40-60	Pharmacist, General practitioner, Oncology specialist	Pharmacies, Internet and social media, Schools
41-45	Male	Middle school	NO	I have a check-up every 6 months	Hepatic carcinoma, Lung cancer, Oral cancer	NO		Smoking, Alcohol consumption, Sun exposure, Repeated trauma to the inner surface of the mouth	Unexplained loosening of teeth, Blackening of teeth, Pain or difficulty swallowing, Persistent numbness of the lip or tongue over time, Insomnia, Persistent lumps in the mouth, Persistent lumps in the neck glands, Unexplained weight loss, Painful mouth ulcers, that do not heal within a few weeks	Aggressive tumor	20-40	General practitioner, Dentist, Otorhinolaryngologist, Oncology specialist	Public meetings, Pharmacies, Newspapers, Schools
56-60	Female	High school	NO	Check-up once a year	Uterine fibroid, Hepatic carcinoma, Lung cancer, Oral cancer	Yes	Internet, Doctor, Pharmacist, Through one's own personal history	Smoking, Alcohol consumption, Poor oral hygiene, Repeated trauma to the inner surface of the mouth	Unexplained loosening of teeth, Changes in speech, Pain or difficulty swallowing, Persistent numbness of the lip or tongue over time, White or red patches on the lining of the mouth or tongue, Persistent lumps in the mouth, Persistent lumps in the neck glands, Unexplained weight loss, Painful mouth ulcers, that do not heal within a few weeks	Do not know	20-40	General practitioner, Otorhinolaryngologist	Public meetings, Pharmacies, Schools
56-60	Female	High school	NO	Check-up once a year	Uterine fibroid, Hepatic carcinoma, Lung cancer, Oral cancer	Yes	Internet, Doctor, Pharmacist, Through one's own personal history	Smoking, Alcohol consumption, Poor oral hygiene, Repeated trauma to the inner surface of the mouth	Unexplained loosening of teeth, Changes in speech, Pain or difficulty swallowing, Persistent numbness of the lip or tongue over time, White or red patches on the lining of the mouth or tongue, Persistent lumps in the mouth, Persistent lumps in the neck glands, Unexplained weight loss, Painful mouth ulcers, that do not heal within a few weeks	Do not know	20-40	General practitioner, Otorhinolaryngologist	Public meetings, Pharmacies, Schools
21-25	Female	University degree	Electronic cigarettes	I have a check-up every 6 months	Hepatic carcinoma, Lung cancer, Oral cancer	Yes	Internet, Friends or relatives	Smoking, Alcohol consumption, Repeated trauma to the inner surface of the mouth	Unexplained loosening of teeth, Difficulty moving the jaw, Pain or difficulty swallowing, Persistent numbness of the lip or tongue over time, White or red patches on the lining of the mouth or tongue, Persistent lumps in the mouth, Unexplained weight loss, Painful mouth ulcers, that do not heal within a few weeks	Aggressive tumor	20-40	General practitioner, Dentist, Otorhinolaryngologist	Public meetings, Internet and social media, Newspapers, Schools
71-75	Female	Middle school	NO	Check-up once a year	Uterine fibroid, Hepatic carcinoma, Lung cancer, Oral cancer	Yes	Friends or relatives	Smoking, Alcohol consumption, Poor oral hygiene, Repeated trauma to the inner surface of the mouth	Changes in speech, Difficulty moving the jaw, Pain or difficulty swallowing, Dizziness, Persistent numbness of the lip or tongue over time, White or red patches on the lining of the mouth or tongue, Persistent lumps in the mouth, Persistent lumps in the neck glands, Unexplained weight loss, Painful mouth ulcers, that do not heal within a few weeks	Aggressive tumor	40-60	General practitioner, Otorhinolaryngologist	Public meetings, Pharmacies, Internet and social media, Newspapers, Schools
51-55	Female	High school	NO	I have a check-up every 6 months	Hepatic carcinoma, Lung cancer, Oral cancer	NO		Smoking, Alcohol consumption, Poor oral hygiene, Repeated trauma to the inner surface of the mouth	Blackening of teeth, Changes in speech, Difficulty moving the jaw, Persistent lumps in the mouth, Persistent lumps in the neck glands	Aggressive tumor	40-60	Pharmacist, General practitioner, Otorhinolaryngologist	Public meetings, Pharmacies, Newspapers, Schools
81-85	Female	Middle school	NO	I have a check-up every 6 months	Uterine fibroid, Lung cancer, Angioma	NO		Smoking, Alcohol consumption, Poor oral hygiene, Repeated trauma to the inner surface of the mouth	Unexplained loosening of teeth, Pain or difficulty swallowing, Persistent numbness of the lip or tongue over time, Insomnia, White or red patches on the lining of the mouth or tongue, Persistent lumps in the mouth, Unexplained weight loss, Painful mouth ulcers, that do not heal within a few weeks	Do not know	40-60	General practitioner	Pharmacies, Schools
76-80	Female	Middle school	NO	As needed	Hepatic carcinoma, Lung cancer, Oral cancer	Yes	Friends or relatives	Smoking, Alcohol consumption, Poor oral hygiene, Sun exposure, Repeated trauma to the inner surface of the mouth	Unexplained loosening of teeth, Blackening of teeth, Changes in speech, Difficulty moving the jaw, Pain or difficulty swallowing, Dizziness, Persistent numbness of the lip or tongue over time, Insomnia, White or red patches on the lining of the mouth or tongue, Persistent lumps in the mouth, Persistent lumps in the neck glands, Hair loss, Unexplained weight loss, Painful mouth ulcers, that do not…	Aggressive tumor	40-60	Dentist, Otorhinolaryngologist	Public meetings, Pharmacies, Newspapers
56-60	Female	High school	NO	I have a check-up every 6 months	Uterine fibroid, Hepatic carcinoma, Lung cancer, Lipoma, Oral cancer	Yes	Friends or relatives	Smoking, Alcohol consumption, Poor oral hygiene, Sun exposure, Repeated trauma to the inner surface of the mouth	Blackening of teeth, Changes in speech, Difficulty moving the jaw, Pain or difficulty swallowing, Persistent numbness of the lip or tongue over time, Insomnia, White or red patches on the lining of the mouth or tongue, Persistent lumps in the mouth, Persistent lumps in the neck glands, Hair loss, Unexplained weight loss, Persistent cold, Painful mouth ulcers, that do not heal within a few weeks	Do not know	40-60	Otorhinolaryngologist, Oncology specialist	Public meetings, Pharmacies, Internet and social media, Schools
61-65	Male	High school	Yes	As needed	Uterine fibroid, Hepatic carcinoma, Lung cancer, Oral cancer	Yes	TV	Smoking, Alcohol consumption, Poor oral hygiene, Repeated trauma to the inner surface of the mouth	Blackening of teeth, Difficulty moving the jaw, Persistent numbness of the lip or tongue over time, White or red patches on the lining of the mouth or tongue, Persistent lumps in the mouth, Persistent lumps in the neck glands, Unexplained weight loss, Painful mouth ulcers, that do not heal within a few weeks	Aggressive tumor	40-60	Pharmacist, Dentist, Dermatology specialist, Oncology specialist	Public meetings, Pharmacies, Internet and social media, Newspapers, Schools
36-40	Female	High school	NO	Check-up once a year	Uterine fibroid, Lung cancer	NO		Smoking, Poor oral hygiene, Repeated trauma to the inner surface of the mouth	Unexplained loosening of teeth, Blackening of teeth, Difficulty moving the jaw, Pain or difficulty swallowing, Persistent numbness of the lip or tongue over time, White or red patches on the lining of the mouth or tongue, Persistent lumps in the mouth, Persistent lumps in the neck glands, Persistent cold, Painful mouth ulcers, that do not heal within a few weeks	Do not know	40-60	General practitioner, Dentist, Otorhinolaryngologist, Oncology specialist	Pharmacies, Internet and social media, Schools
26-30	Female	University degree	NO	As needed	Hepatic carcinoma, Lung cancer, Lipoma, Oral cancer	Yes	TV, Internet	Smoking, Alcohol consumption, Poor oral hygiene, Sun exposure, Repeated trauma to the inner surface of the mouth	Unexplained loosening of teeth, Blackening of teeth, Changes in speech, Difficulty moving the jaw, Pain or difficulty swallowing, Dizziness, Persistent numbness of the lip or tongue over time, Insomnia, White or red patches on the lining of the mouth or tongue, Persistent lumps in the mouth, Persistent lumps in the neck glands, Hair loss, Unexplained weight loss, Painful mouth ulcers, that do not…	Aggressive tumor	60-90	General practitioner, Dentist, Dermatology specialist, Otorhinolaryngologist, Oncology specialist	Public meetings, Pharmacies, Internet and social media, Newspapers, Schools, TV
21-25	Male	University degree	Electronic cigarettes	As needed	Hepatic carcinoma, Lung cancer, Angioma, Oral cancer	Yes	Cigarette pack	Smoking, Poor oral hygiene, Sun exposure, Repeated trauma to the inner surface of the mouth	Unexplained loosening of teeth, Blackening of teeth, Changes in speech, Difficulty moving the jaw, Persistent numbness of the lip or tongue over time, White or red patches on the lining of the mouth or tongue, Persistent lumps in the mouth, Hair loss, Unexplained weight loss, Painful mouth ulcers, that do not heal within a few weeks	Do not know	40-60	General practitioner, Otorhinolaryngologist	Internet and social media, On cigarette packs
51-55	Female	University degree	NO	I have a check-up every 6 months	Hepatic carcinoma, Lung cancer, Oral cancer	Yes	Friends or relatives	Smoking, Sun exposure, Repeated trauma to the inner surface of the mouth	Blackening of teeth, Changes in speech, Difficulty moving the jaw, Persistent numbness of the lip or tongue over time, Persistent lumps in the mouth, Persistent lumps in the neck glands, Painful mouth ulcers, that do not heal within a few weeks	Do not know	40-60	Dentist, Dermatology specialist, Otorhinolaryngologist, Oncology specialist	Public meetings, Pharmacies, Internet and social media, Newspapers, Schools, Any form of information, Leafleting
21-25	Male	High school	Yes	As needed	Hepatic carcinoma, Lung cancer, Oral cancer	NO		Smoking, Alcohol consumption, Poor oral hygiene, Sun exposure, Repeated trauma to the inner surface of the mouth	Changes in speech, Difficulty moving the jaw, Pain or difficulty swallowing, Persistent numbness of the lip or tongue over time, White or red patches on the lining of the mouth or tongue, Persistent lumps in the mouth, Persistent lumps in the neck glands, Painful mouth ulcers, that do not heal within a few weeks	Do not know	20-40	Pharmacist, General practitioner, Dentist, Dermatology specialist, Otorhinolaryngologist, Oncology specialist	Public meetings, Pharmacies, Internet and social media, Newspapers, Schools
26-30	Female	High school	NO	As needed	Hepatic carcinoma, Lung cancer, Oral cancer	NO		Smoking, Alcohol consumption, Poor oral hygiene, Repeated trauma to the inner surface of the mouth	Difficulty moving the jaw, Pain or difficulty swallowing, Persistent numbness of the lip or tongue over time, White or red patches on the lining of the mouth or tongue, Persistent lumps in the mouth, Persistent lumps in the neck glands, Unexplained weight loss, Painful mouth ulcers, that do not heal within a few weeks	Aggressive tumor	60-90	General practitioner, Dermatology specialist, Otorhinolaryngologist, Oncology specialist	Pharmacies, Internet and social media, Newspapers, Schools
31-35	Male	High school	NO	I have a check-up every 6 months	Hepatic carcinoma, Lung cancer, Lipoma, Angioma	Yes	Internet, Friends or relatives	Smoking, Poor oral hygiene, Sun exposure	Unexplained loosening of teeth, Blackening of teeth, Difficulty moving the jaw, Pain or difficulty swallowing, Persistent numbness of the lip or tongue over time, White or red patches on the lining of the mouth or tongue, Unexplained weight loss, Painful mouth ulcers, that do not heal within a few weeks	Do not know	40-60	General practitioner, Dermatology specialist, Otorhinolaryngologist	Pharmacies, Schools
61-65	Male	Middle school	Yes	I have a check-up every 6 months	Uterine fibroid, Hepatic carcinoma, Lung cancer, Lipoma, Angioma, Oral cancer	NO		Smoking, Poor oral hygiene, Repeated trauma to the inner surface of the mouth	Unexplained loosening of teeth, Blackening of teeth, Changes in speech, Difficulty moving the jaw, Pain or difficulty swallowing, Persistent numbness of the lip or tongue over time, White or red patches on the lining of the mouth or tongue, Persistent lumps in the mouth, Persistent lumps in the neck glands, Painful mouth ulcers, that do not heal within a few weeks	Do not know	40-60	Dentist, Oncology specialist	Public meetings
71-75	Female	University degree	NO	As needed	Hepatic carcinoma, Lung cancer, Oral cancer	Yes	Work in hospital	Smoking, Sun exposure, Repeated trauma to the inner surface of the mouth	Changes in speech, Difficulty moving the jaw, Pain or difficulty swallowing, Persistent numbness of the lip or tongue over time, Persistent lumps in the mouth, Persistent lumps in the neck glands, Painful mouth ulcers, that do not heal within a few weeks	Aggressive tumor	40-60	Pharmacist, General practitioner, Dentist, Dermatology specialist, Otorhinolaryngologist, Oncology specialist	Public meetings, Pharmacies, Internet and social media, Newspapers, Schools, General practitioner
66-70	Female	High school	NO	As needed	Hepatic carcinoma, Lung cancer, Angioma, Oral cancer	Yes	Friends or relatives	Smoking, Repeated trauma to the inner surface of the mouth	Persistent numbness of the lip or tongue over time, Persistent lumps in the mouth, Persistent lumps in the neck glands, Unexplained weight loss, Painful mouth ulcers, that do not heal within a few weeks	Aggressive tumor	40-60	Pharmacist, Otorhinolaryngologist, Oncology specialist	Schools
26-30	Male	High school	Yes	Check-up once a year	Uterine fibroid, Hepatic carcinoma, Lung cancer, Angioma, Oral cancer	NO		Smoking, Alcohol consumption, Poor oral hygiene, Sun exposure, Repeated trauma to the inner surface of the mouth	Unexplained loosening of teeth, Blackening of teeth, Changes in speech, Difficulty moving the jaw, Pain or difficulty swallowing, Dizziness, Persistent numbness of the lip or tongue over time, Insomnia, White or red patches on the lining of the mouth or tongue, Persistent lumps in the mouth, Persistent lumps in the neck glands, Unexplained weight loss, Painful mouth ulcers, that do not heal withi…	Aggressive tumor	40-60	General practitioner, Otorhinolaryngologist, Oncology specialist	Pharmacies, Internet and social media, Newspapers, Schools, Leafleting
61-65	Female	Middle school	NO	Check-up once a year	Hepatic carcinoma, Lung cancer, Oral cancer	Yes	Friends or relatives	Smoking, Alcohol consumption, Poor oral hygiene	Changes in speech, Difficulty moving the jaw, Pain or difficulty swallowing, Persistent numbness of the lip or tongue over time, White or red patches on the lining of the mouth or tongue, Persistent lumps in the mouth, Persistent lumps in the neck glands, Unexplained weight loss, Painful mouth ulcers, that do not heal within a few weeks	Do not know	40-60	General practitioner, Otorhinolaryngologist	Internet and social media, Newspapers, General practitioner, TV
31-35	Female	High school	Electronic cigarettes	I have a check-up every 6 months	Uterine fibroid, Hepatic carcinoma, Lung cancer, Angioma, Oral cancer	NO		Smoking, Sun exposure, Repeated trauma to the inner surface of the mouth	Blackening of teeth, Dizziness, Persistent numbness of the lip or tongue over time, White or red patches on the lining of the mouth or tongue, Persistent lumps in the mouth, Hair loss, Unexplained weight loss, Persistent cold, Painful mouth ulcers, that do not heal within a few weeks	Aggressive tumor	60-90	Pharmacist, General practitioner, Otorhinolaryngologist	Pharmacies, Internet and social media, Schools
66-70	Female	High school	NO	Check-up once a year	Uterine fibroid, Hepatic carcinoma, Lung cancer, Angioma, Oral cancer	NO		Smoking, Poor oral hygiene	Changes in speech, Difficulty moving the jaw, Pain or difficulty swallowing, Persistent numbness of the lip or tongue over time, White or red patches on the lining of the mouth or tongue, Persistent lumps in the mouth, Persistent lumps in the neck glands, Unexplained weight loss, Persistent cold, Painful mouth ulcers, that do not heal within a few weeks	Do not know	60-90	Otorhinolaryngologist, Oncology specialist	Pharmacies, Internet and social media, Schools
66-70	Female	High school	NO	As needed	Uterine fibroid, Hepatic carcinoma, Lung cancer, Angioma	Yes	TV, Internet	Smoking, Poor oral hygiene, Repeated trauma to the inner surface of the mouth	Difficulty moving the jaw, Pain or difficulty swallowing, Persistent numbness of the lip or tongue over time, Persistent lumps in the mouth, Persistent lumps in the neck glands, Unexplained weight loss, Painful mouth ulcers, that do not heal within a few weeks	Do not know	20-40	Otorhinolaryngologist, Oncology specialist	Pharmacies, Internet and social media, Schools
61-65	Female	University degree	NO	Check-up once a year	Hepatic carcinoma, Lung cancer, Oral cancer	NO		Smoking, Alcohol consumption	Unexplained loosening of teeth, Changes in speech, Difficulty moving the jaw, Persistent numbness of the lip or tongue over time, Persistent lumps in the mouth, Unexplained weight loss, Painful mouth ulcers, that do not heal within a few weeks	Do not know	40-60	Dentist, Otorhinolaryngologist	Internet and social media
41-45	Female	University degree	NO	As needed	Uterine fibroid, Lung cancer, Oral cancer	Yes	Internet, Pharmacist	Smoking, Poor oral hygiene, Repeated trauma to the inner surface of the mouth	Unexplained loosening of teeth, Changes in speech, Pain or difficulty swallowing, Insomnia, White or red patches on the lining of the mouth or tongue, Persistent lumps in the neck glands, Unexplained weight loss, Persistent cold	Do not know	40-60	Dentist, Otorhinolaryngologist, Oncology specialist	Public meetings, Internet and social media, Newspapers
66-70	Female	University degree	Yes	I have a check-up every 6 months	Hepatic carcinoma, Lung cancer, Oral cancer	Yes	Doctor, Pharmacist	Smoking, Alcohol consumption, Poor oral hygiene, Sun exposure, Repeated trauma to the inner surface of the mouth	Unexplained loosening of teeth, Blackening of teeth, Changes in speech, Difficulty moving the jaw, Pain or difficulty swallowing, Persistent numbness of the lip or tongue over time, White or red patches on the lining of the mouth or tongue, Persistent lumps in the mouth, Persistent lumps in the neck glands, Unexplained weight loss, Painful mouth ulcers, that do not heal within a few weeks	Aggressive tumor	40-60	Otorhinolaryngologist	Pharmacies, Schools
61-65	Female	University degree	NO	I have a check-up every 6 months	Hepatic carcinoma, Lung cancer, Oral cancer	Yes	Magazines	Smoking, Alcohol consumption, Poor oral hygiene, Sun exposure, Repeated trauma to the inner surface of the mouth	Blackening of teeth, Changes in speech, Difficulty moving the jaw, Pain or difficulty swallowing, Persistent numbness of the lip or tongue over time, Insomnia, White or red patches on the lining of the mouth or tongue, Persistent lumps in the mouth, Persistent lumps in the neck glands, Unexplained weight loss, Painful mouth ulcers, that do not heal within a few weeks	Aggressive tumor	40-60	Dentist, Otorhinolaryngologist	Schools, TV
46-50	Male	High school	Yes	I have a check-up every 6 months	Uterine fibroid, Hepatic carcinoma, Lung cancer, Oral cancer	Yes	Doctor	Smoking, Poor oral hygiene	Unexplained loosening of teeth, Difficulty moving the jaw, Pain or difficulty swallowing, White or red patches on the lining of the mouth or tongue, Persistent lumps in the mouth, Persistent lumps in the neck glands, Unexplained weight loss, Painful mouth ulcers, that do not heal within a few weeks	Do not know	40-60	General practitioner, Dentist, Otorhinolaryngologist, Oncology specialist	Public meetings, Internet and social media, Schools, General practitioner
41-45	Female	University degree	NO	I have a check-up every 6 months	Uterine fibroid, Hepatic carcinoma, Lung cancer, Oral cancer	Yes	Personal experience	Smoking, Alcohol consumption, Poor oral hygiene	Unexplained loosening of teeth, Blackening of teeth, Pain or difficulty swallowing, Persistent numbness of the lip or tongue over time, White or red patches on the lining of the mouth or tongue, Persistent lumps in the mouth, Persistent lumps in the neck glands, Unexplained weight loss, Painful mouth ulcers, that do not heal within a few weeks	Aggressive tumor	40-60	General practitioner, Dentist, Otorhinolaryngologist, Oncology specialist	Internet and social media, General practitioner
66-70	Male	Middle school	NO	As needed	Hepatic carcinoma, Lung cancer, Oral cancer	Yes	Friends or relatives	Smoking, Alcohol consumption, Poor oral hygiene	Unexplained loosening of teeth, Blackening of teeth, Changes in speech, Persistent numbness of the lip or tongue over time, Persistent lumps in the mouth, Painful mouth ulcers, that do not heal within a few weeks	Do not know	40-60	General practitioner, Dentist, Dermatology specialist, Otorhinolaryngologist, Oncology specialist	Internet and social media, Newspapers
66-70	Female	High school	Electronic cigarettes	I have a check-up every 6 months	Hepatic carcinoma, Lung cancer, Oral cancer	Yes	Friends or relatives, In hospital	Smoking, Alcohol consumption, Poor oral hygiene, Repeated trauma to the inner surface of the mouth	Changes in speech, Difficulty moving the jaw, Pain or difficulty swallowing, Persistent numbness of the lip or tongue over time, White or red patches on the lining of the mouth or tongue, Persistent lumps in the mouth, Persistent lumps in the neck glands, Unexplained weight loss, Persistent cold, Painful mouth ulcers, that do not heal within a few weeks	Aggressive tumor	40-60	Otorhinolaryngologist	Public meetings, Pharmacies, Internet and social media, Newspapers, Schools, TV
41-45	Female	University degree	NO	Check-up once a year	Hepatic carcinoma, Lung cancer, Oral cancer	Yes	University	Smoking, Alcohol consumption	Unexplained loosening of teeth, Blackening of teeth, Changes in speech, Difficulty moving the jaw, Pain or difficulty swallowing, Persistent numbness of the lip or tongue over time, Persistent lumps in the mouth, Persistent lumps in the neck glands, Unexplained weight loss, Painful mouth ulcers, that do not heal within a few weeks	Aggressive tumor	40-60	Otorhinolaryngologist, Oncology specialist	Pharmacies, Internet and social media
66-70	Male	Middle school	Electronic cigarettes	As needed	Uterine fibroid, Lung cancer, Oral cancer	NO		Smoking, Alcohol consumption, Poor oral hygiene, Repeated trauma to the inner surface of the mouth	Blackening of teeth, Pain or difficulty swallowing, Persistent numbness of the lip or tongue over time, White or red patches on the lining of the mouth or tongue, Persistent lumps in the mouth, Persistent lumps in the neck glands, Unexplained weight loss, Painful mouth ulcers, that do not heal within a few weeks	Aggressive tumor	20-40	Oncology specialist	TV
66-70	Male	High school	NO	As needed	Hepatic carcinoma, Lung cancer, Angioma, Oral cancer	Yes	Literature	Smoking, Alcohol consumption, Poor oral hygiene	Unexplained loosening of teeth, Pain or difficulty swallowing, Persistent lumps in the mouth, Persistent lumps in the neck glands, Hair loss, Unexplained weight loss, Painful mouth ulcers, that do not heal within a few weeks	Aggressive tumor	20-40	Dentist, Dermatology specialist, Otorhinolaryngologist	Pharmacies, Internet and social media, Newspapers, Schools, TV
46-50	Female	Middle school	Yes	As needed	Lung cancer, Angioma, Oral cancer	Yes	Friends or relatives	Smoking, Poor oral hygiene, Repeated trauma to the inner surface of the mouth	Changes in speech, Difficulty moving the jaw, Pain or difficulty swallowing, Persistent numbness of the lip or tongue over time, White or red patches on the lining of the mouth or tongue, Persistent lumps in the mouth, Persistent lumps in the neck glands, Unexplained weight loss, Painful mouth ulcers, that do not heal within a few weeks	Aggressive tumor	40-60	Pharmacist, General practitioner, Dermatology specialist, Otorhinolaryngologist, Oncology specialist	Pharmacies, Internet and social media, Newspapers, Schools
56-60	Female	Middle school	NO	As needed	Uterine fibroid, Hepatic carcinoma, Lung cancer, Oral cancer	NO		Smoking, Alcohol consumption, Poor oral hygiene, Sun exposure, Repeated trauma to the inner surface of the mouth	Unexplained loosening of teeth, Difficulty moving the jaw, Persistent numbness of the lip or tongue over time, Insomnia, Persistent lumps in the mouth, Persistent lumps in the neck glands, Persistent cold, Painful mouth ulcers, that do not heal within a few weeks	Do not know	60-90	Oncology specialist	TV
51-55	Male	High school	NO	As needed	Hepatic carcinoma, Lung cancer, Oral cancer	NO		Smoking, Alcohol consumption, Sun exposure	Changes in speech, Pain or difficulty swallowing, Persistent lumps in the mouth, Hair loss, Painful mouth ulcers, that do not heal within a few weeks	Aggressive tumor	20-40	Pharmacist, Otorhinolaryngologist, Oncology specialist	Schools
41-45	Female	Middle school	Yes	As needed	Hepatic carcinoma, Angioma	Yes	Pharmacist, Friends or relatives	Smoking, Poor oral hygiene	Blackening of teeth, Changes in speech, Dizziness, Insomnia, Persistent lumps in the neck glands, Unexplained weight loss, Painful mouth ulcers, that do not heal within a few weeks	Aggressive tumor	20-40	General practitioner	Pharmacies, Schools
41-45	Male	High school	NO	As needed	Hepatic carcinoma, Lung cancer, Oral cancer	Yes	Internet, Pharmacist	Smoking, Alcohol consumption, Poor oral hygiene	Changes in speech, Dizziness, White or red patches on the lining of the mouth or tongue, Persistent lumps in the mouth, Persistent lumps in the neck glands, Hair loss, Unexplained weight loss, Painful mouth ulcers, that do not heal within a few weeks	Aggressive tumor	20-40	Pharmacist, Dentist, Dermatology specialist, Otorhinolaryngologist	Pharmacies, Internet and social media, Schools
81-85	Male	University degree	NO	Check-up once a year	Hepatic carcinoma, Lung cancer, Lipoma, Angioma, Oral cancer	NO		Smoking, Alcohol consumption, Sun exposure, Repeated trauma to the inner surface of the mouth	Unexplained loosening of teeth, Blackening of teeth, Difficulty moving the jaw, Dizziness, Persistent numbness of the lip or tongue over time, White or red patches on the lining of the mouth or tongue, Persistent lumps in the mouth, Persistent lumps in the neck glands, Hair loss, Unexplained weight loss	Aggressive tumor	40-60	Oncology specialist	Newspapers, Schools
26-30	Male	University degree	Yes	As needed	Hepatic carcinoma, Lung cancer, Lipoma, Oral cancer	Yes	Doctor	Smoking, Alcohol consumption, Poor oral hygiene, Repeated trauma to the inner surface of the mouth	Unexplained loosening of teeth, Blackening of teeth, Changes in speech, Difficulty moving the jaw, Pain or difficulty swallowing, Persistent numbness of the lip or tongue over time, Persistent lumps in the mouth, Persistent lumps in the neck glands, Unexplained weight loss, Painful mouth ulcers, that do not heal within a few weeks	Aggressive tumor	40-60	Dentist, Otorhinolaryngologist, Oncology specialist	Public meetings, Pharmacies, Internet and social media, Newspapers, Schools
76-80	Male	High school	NO	I have a check-up every 6 months	Hepatic carcinoma, Lung cancer	NO		Smoking, Poor oral hygiene, Sun exposure, Repeated trauma to the inner surface of the mouth	Unexplained loosening of teeth, Blackening of teeth, Changes in speech, Difficulty moving the jaw, Pain or difficulty swallowing, Persistent numbness of the lip or tongue over time, Persistent lumps in the mouth, Persistent lumps in the neck glands, Unexplained weight loss, Painful mouth ulcers, that do not heal within a few weeks	Do not know	60-90	General practitioner, Dentist, Oncology specialist	Pharmacies, Newspapers, Schools
61-65	Female	High school	NO	As needed	Hepatic carcinoma, Lung cancer	NO		Smoking, Alcohol consumption, Poor oral hygiene	Blackening of teeth, Changes in speech, Difficulty moving the jaw, Pain or difficulty swallowing, Dizziness, Persistent numbness of the lip or tongue over time, White or red patches on the lining of the mouth or tongue, Persistent lumps in the mouth, Persistent lumps in the neck glands, Unexplained weight loss, Painful mouth ulcers, that do not heal within a few weeks	Do not know	40-60	General practitioner, Dentist, Otorhinolaryngologist	Pharmacies, Newspapers, Schools
66-70	Male	High school	Yes	I have a check-up every 6 months	Hepatic carcinoma, Lung cancer, Oral cancer	Yes	TV	Smoking, Alcohol consumption	Changes in speech, Difficulty moving the jaw, Pain or difficulty swallowing, Persistent numbness of the lip or tongue over time, White or red patches on the lining of the mouth or tongue, Persistent lumps in the mouth, Persistent lumps in the neck glands, Unexplained weight loss	Aggressive tumor	60-90	Otorhinolaryngologist, Oncology specialist	Pharmacies, Internet and social media, Schools
56-60	Female	High school	NO	Check-up once a year	Hepatic carcinoma, Lung cancer, Oral cancer	Yes	Friends or relatives	Smoking, Alcohol consumption, Sun exposure, Repeated trauma to the inner surface of the mouth	Blackening of teeth, Changes in speech, Difficulty moving the jaw, Pain or difficulty swallowing, Persistent numbness of the lip or tongue over time, Persistent lumps in the mouth, Persistent lumps in the neck glands, Unexplained weight loss, Painful mouth ulcers, that do not heal within a few weeks	Do not know	40-60	General practitioner, Dentist, Otorhinolaryngologist	Pharmacies, Schools, General practitioner, University
76-80	Female	High school	NO	I have a check-up every 6 months	Uterine fibroid, Hepatic carcinoma, Lung cancer, Oral cancer	Yes	TV, Internet	Smoking, Alcohol consumption, Poor oral hygiene, Repeated trauma to the inner surface of the mouth	Changes in speech, Difficulty moving the jaw, Pain or difficulty swallowing, Persistent numbness of the lip or tongue over time, Persistent lumps in the mouth, Persistent lumps in the neck glands, Unexplained weight loss, Painful mouth ulcers, that do not heal within a few weeks	Aggressive tumor	40-60	General practitioner, Dentist, Otorhinolaryngologist	Pharmacies, Internet and social media, General practitioner, TV
66-70	Male	University degree	NO	As needed	Uterine fibroid, Hepatic carcinoma, Lung cancer, Angioma, Oral cancer	NO		Smoking, Alcohol consumption, Repeated trauma to the inner surface of the mouth	Changes in speech, Difficulty moving the jaw, Persistent numbness of the lip or tongue over time, Persistent lumps in the mouth, Unexplained weight loss, Painful mouth ulcers, that do not heal within a few weeks	Do not know	40-60	Otorhinolaryngologist, Oncology specialist	Pharmacies, Newspapers
36-40	Female	University degree	Yes	I have a check-up every 6 months	Hepatic carcinoma, Lung cancer, Oral cancer	NO		Smoking, Alcohol consumption, Poor oral hygiene	Blackening of teeth, Changes in speech, Difficulty moving the jaw, Pain or difficulty swallowing, Persistent numbness of the lip or tongue over time, Persistent lumps in the mouth, Persistent lumps in the neck glands, Unexplained weight loss	Aggressive tumor	60-90	General practitioner, Dentist, Otorhinolaryngologist, Oncology specialist	Pharmacies, Internet and social media, Newspapers, Schools, Brochure
61-65	Female	High school	NO	Check-up once a year	Uterine fibroid, Hepatic carcinoma, Lung cancer, Lipoma, Angioma, Oral cancer	Yes	Doctor, Friends or relatives	Smoking, Sun exposure, Repeated trauma to the inner surface of the mouth	Changes in speech, Difficulty moving the jaw, Pain or difficulty swallowing, Persistent numbness of the lip or tongue over time, White or red patches on the lining of the mouth or tongue, Persistent lumps in the neck glands, Unexplained weight loss, Painful mouth ulcers, that do not heal within a few weeks	Do not know	40-60	General practitioner, Dentist, Oncology specialist	Pharmacies, Newspapers, Schools
76-80	Male	Middle school	NO	I have a check-up every 6 months	Lung cancer, Angioma, Oral cancer	Yes	Friends or relatives	Smoking, Poor oral hygiene, Repeated trauma to the inner surface of the mouth	Unexplained loosening of teeth, Changes in speech, Difficulty moving the jaw, Pain or difficulty swallowing, Persistent numbness of the lip or tongue over time, White or red patches on the lining of the mouth or tongue, Persistent lumps in the mouth, Persistent lumps in the neck glands, Painful mouth ulcers, that do not heal within a few weeks	Do not know	40-60	General practitioner, Otorhinolaryngologist	Pharmacies, TV
71-75	Female	Middle school	NO	I have a check-up every 6 months	Uterine fibroid, Hepatic carcinoma, Lung cancer	NO		Smoking, Alcohol consumption	Pain or difficulty swallowing, Persistent numbness of the lip or tongue over time, Persistent lumps in the mouth, Persistent lumps in the neck glands	Do not know	40-60	General practitioner, Dentist	Pharmacies, General practitioner
76-80	Female	Middle school	NO	Check-up once a year	Hepatic carcinoma, Oral cancer	Yes	TV	Smoking, Poor oral hygiene, Repeated trauma to the inner surface of the mouth	Difficulty moving the jaw, Persistent numbness of the lip or tongue over time, White or red patches on the lining of the mouth or tongue, Persistent lumps in the mouth, Persistent lumps in the neck glands, Unexplained weight loss, Painful mouth ulcers, that do not heal within a few weeks	Do not know	20-40	General practitioner, Dentist, Otorhinolaryngologist	Pharmacies, Internet and social media, Newspapers, Schools
61-65	Male	High school	Electronic cigarettes	Check-up once a year	Hepatic carcinoma, Lung cancer, Oral cancer	Yes	Hospital	Smoking, Sun exposure, Repeated trauma to the inner surface of the mouth	Difficulty moving the jaw, Pain or difficulty swallowing, Persistent lumps in the mouth, Persistent lumps in the neck glands, Unexplained weight loss, Painful mouth ulcers, that do not heal within a few weeks	Aggressive tumor	20-40	General practitioner, Otorhinolaryngologist, Oncology specialist	Pharmacies
91-95	Female	University degree	NO	Check-up once a year	Lung cancer, Oral cancer	NO		Smoking, Alcohol consumption, Poor oral hygiene	Unexplained loosening of teeth, Blackening of teeth, Difficulty moving the jaw, Pain or difficulty swallowing, White or red patches on the lining of the mouth or tongue, Persistent lumps in the mouth, Hair loss, Unexplained weight loss, Persistent cold, Painful mouth ulcers, that do not heal within a few weeks	Do not know	40-60	Pharmacist, Dentist	Pharmacies
66-70	Male	Middle school	NO	As needed	Uterine fibroid, Lung cancer, Oral cancer	NO		Smoking, Poor oral hygiene, Sun exposure	Unexplained loosening of teeth, Pain or difficulty swallowing, Persistent numbness of the lip or tongue over time, White or red patches on the lining of the mouth or tongue, Persistent lumps in the mouth, Persistent lumps in the neck glands, Unexplained weight loss, Painful mouth ulcers, that do not heal within a few weeks	Do not know	40-60	Otorhinolaryngologist	Pharmacies
61-65	Male	Middle school	NO	Check-up once a year	Hepatic carcinoma, Lung cancer, Angioma, Oral cancer	Yes	Friends or relatives	Smoking, Alcohol consumption, Repeated trauma to the inner surface of the mouth	Unexplained loosening of teeth, Changes in speech, Pain or difficulty swallowing, Persistent numbness of the lip or tongue over time, Insomnia, White or red patches on the lining of the mouth or tongue, Persistent lumps in the mouth, Persistent lumps in the neck glands, Unexplained weight loss, Painful mouth ulcers, that do not heal within a few weeks	Aggressive tumor	40-60	General practitioner, Dentist	Internet and social media, Newspapers, Schools, TV
46-50	Male	University degree	NO	I have a check-up every 6 months	Hepatic carcinoma, Lung cancer, Oral cancer	Yes	Specialized magazines, Continuing medical education	Smoking, Alcohol consumption, Poor oral hygiene, Repeated trauma to the inner surface of the mouth	Unexplained loosening of teeth, Blackening of teeth, Changes in speech, Difficulty moving the jaw, Pain or difficulty swallowing, Dizziness, Persistent numbness of the lip or tongue over time, White or red patches on the lining of the mouth or tongue, Persistent lumps in the mouth, Persistent lumps in the neck glands, Persistent cold, Painful mouth ulcers, that do not heal within a few weeks	Aggressive tumor	40-60	General practitioner, Otorhinolaryngologist, Oncology specialist	Pharmacies, Internet and social media, Schools
61-65	Male	Middle school	NO	As needed	Uterine fibroid, Hepatic carcinoma, Lung cancer, Oral cancer	Yes	Volunteering with Croce Verde	Smoking, Alcohol consumption, Poor oral hygiene, Sun exposure, Repeated trauma to the inner surface of the mouth	Changes in speech, Difficulty moving the jaw, Persistent numbness of the lip or tongue over time, Persistent lumps in the mouth, Persistent lumps in the neck glands, Hair loss, Unexplained weight loss, Persistent cold, Painful mouth ulcers, that do not heal within a few weeks	Aggressive tumor	40-60	Otorhinolaryngologist, Oncology specialist	Internet and social media, TV
61-65	Female	Middle school	Electronic cigarettes	I have a check-up every 6 months	Hepatic carcinoma, Lung cancer, Lipoma, Angioma, Oral cancer	NO		Smoking, Sun exposure	Unexplained loosening of teeth, Changes in speech, Difficulty moving the jaw, Dizziness, Persistent numbness of the lip or tongue over time, Persistent lumps in the neck glands, Unexplained weight loss, Painful mouth ulcers, that do not heal within a few weeks	Do not know	20-40	Dentist, Oncology specialist	Pharmacies, Schools
51-55	Female	High school	Yes	I have a check-up every 6 months	Hepatic carcinoma, Lung cancer, Oral cancer	Yes	Friends or relatives, Cigarette packs	Smoking, Alcohol consumption, Poor oral hygiene, Repeated trauma to the inner surface of the mouth	Unexplained loosening of teeth, Blackening of teeth, Difficulty moving the jaw, Pain or difficulty swallowing, Dizziness, Persistent numbness of the lip or tongue over time, Insomnia, White or red patches on the lining of the mouth or tongue, Persistent lumps in the mouth, Persistent lumps in the neck glands, Hair loss, Unexplained weight loss, Painful mouth ulcers, that do not heal within a few …	Aggressive tumor	20-40	Otorhinolaryngologist, Oncology specialist	Public meetings, Pharmacies, Internet and social media, Schools
31-35	Female	Middle school	Yes	I have a check-up every 6 months	Uterine fibroid, Hepatic carcinoma, Lung cancer, Oral cancer	Yes	Friends or relatives	Smoking, Alcohol consumption, Sun exposure	Blackening of teeth, Changes in speech, Difficulty moving the jaw, Persistent numbness of the lip or tongue over time, Persistent lumps in the mouth, Persistent lumps in the neck glands, Unexplained weight loss, Painful mouth ulcers, that do not heal within a few weeks	Aggressive tumor	20-40	Dentist, Otorhinolaryngologist	Pharmacies, Newspapers, Schools
71-75	Female	High school	Yes	Check-up once a year	Hepatic carcinoma, Lung cancer, Oral cancer	Yes	Newspapers	Smoking, Alcohol consumption, Sun exposure	Changes in speech, Difficulty moving the jaw, Pain or difficulty swallowing, Dizziness, Persistent numbness of the lip or tongue over time, White or red patches on the lining of the mouth or tongue, Persistent lumps in the mouth, Persistent lumps in the neck glands, Unexplained weight loss, Painful mouth ulcers, that do not heal within a few weeks	Aggressive tumor	40-60	Dentist, Otorhinolaryngologist	Public meetings, Newspapers, Schools
71-75	Male	Middle school	NO	Check-up once a year	Uterine fibroid, Hepatic carcinoma, Lung cancer, Oral cancer	Yes	Friends or relatives	Smoking, Alcohol consumption, Sun exposure	Difficulty moving the jaw, Pain or difficulty swallowing, Persistent numbness of the lip or tongue over time, Persistent lumps in the mouth, Unexplained weight loss	Aggressive tumor	40-60	Otorhinolaryngologist, Oncology specialist	Internet and social media, TV
41-45	Female	High school	NO	I have a check-up every 6 months	Uterine fibroid, Hepatic carcinoma, Lung cancer, Oral cancer	NO		Smoking, Poor oral hygiene, Sun exposure	Blackening of teeth, Changes in speech, Persistent numbness of the lip or tongue over time, Insomnia, Persistent lumps in the neck glands, Unexplained weight loss, Persistent cold	Aggressive tumor	40-60	General practitioner, Dentist, Dermatology specialist	Public meetings, Pharmacies, Schools
31-35	Female	High school	NO	I have a check-up every 6 months	Hepatic carcinoma, Lung cancer, Lipoma, Oral cancer	Yes	Internet	Smoking, Alcohol consumption, Repeated trauma to the inner surface of the mouth	Unexplained loosening of teeth, Blackening of teeth, Changes in speech, Difficulty moving the jaw, Pain or difficulty swallowing, Dizziness, Persistent numbness of the lip or tongue over time, Insomnia, White or red patches on the lining of the mouth or tongue, Persistent lumps in the mouth, Hair loss, Unexplained weight loss	Aggressive tumor	40-60	General practitioner, Dentist	Pharmacies, Newspapers, Schools
51-55	Male	Middle school	NO	Check-up once a year	Uterine fibroid, Hepatic carcinoma, Lung cancer, Angioma, Oral cancer	Yes	Friends or relatives	Smoking, Alcohol consumption	Unexplained loosening of teeth, Persistent lumps in the neck glands, Hair loss, Unexplained weight loss, Painful mouth ulcers, that do not heal within a few weeks	Aggressive tumor	40-60	Pharmacist, General practitioner	Public meetings, Pharmacies, Internet and social media, Newspapers, Schools
71-75	Male	High school	NO	Check-up once a year	Uterine fibroid, Hepatic carcinoma, Oral cancer	Yes	Friends or relatives	Smoking, Alcohol consumption, Poor oral hygiene, Repeated trauma to the inner surface of the mouth	Unexplained loosening of teeth, Blackening of teeth, Insomnia, Hair loss, Unexplained weight loss	Aggressive tumor	60-90	Oncology specialist	Schools
76-80	Female	Middle school	NO	As needed	Hepatic carcinoma, Lung cancer, Oral cancer	Yes	Friends or relatives	Smoking, Alcohol consumption, Poor oral hygiene, Repeated trauma to the inner surface of the mouth	Unexplained loosening of teeth, Blackening of teeth, Changes in speech, Difficulty moving the jaw, Pain or difficulty swallowing, Dizziness, Persistent numbness of the lip or tongue over time, White or red patches on the lining of the mouth or tongue, Persistent lumps in the mouth, Unexplained weight loss, Painful mouth ulcers, that do not heal within a few weeks	Aggressive tumor	40-60	Otorhinolaryngologist	Schools, TV
66-70	Female	Middle school	NO	I have a check-up every 6 months	Uterine fibroid, Hepatic carcinoma, Lung cancer	NO		Smoking, Alcohol consumption, Poor oral hygiene, Repeated trauma to the inner surface of the mouth	Persistent numbness of the lip or tongue over time, White or red patches on the lining of the mouth or tongue, Persistent lumps in the mouth, Unexplained weight loss, Painful mouth ulcers, that do not heal within a few weeks	Do not know	40-60	Otorhinolaryngologist	Pharmacies, Internet and social media
51-55	Female	High school	NO	As needed	Hepatic carcinoma, Lung cancer, Oral cancer	Yes	Newspapers	Smoking	Blackening of teeth, Difficulty moving the jaw, Pain or difficulty swallowing, Persistent numbness of the lip or tongue over time, Persistent lumps in the mouth, Persistent lumps in the neck glands, Unexplained weight loss, Painful mouth ulcers, that do not heal within a few weeks	Do not know	40-60	General practitioner	Pharmacies, Internet and social media, Newspapers, TV
56-60	Male	High school	NO	As needed	Uterine fibroid, Hepatic carcinoma, Lung cancer, Lipoma, Angioma, Oral cancer	Yes	Colleagues	Smoking, Alcohol consumption, Poor oral hygiene, Sun exposure, Repeated trauma to the inner surface of the mouth	Unexplained loosening of teeth, Changes in speech, Difficulty moving the jaw, Pain or difficulty swallowing, Dizziness, Insomnia, Persistent lumps in the mouth, Persistent lumps in the neck glands, Unexplained weight loss, Painful mouth ulcers, that do not heal within a few weeks	Aggressive tumor	40-60	Pharmacist, General practitioner, Dentist, Dermatology specialist, Otorhinolaryngologist, Oncology specialist	Public meetings, Pharmacies, Internet and social media, Newspapers, Schools
66-70	Female	Middle school	NO	Check-up once a year	Hepatic carcinoma, Lung cancer, Angioma, Oral cancer	Yes	TV	Smoking, Alcohol consumption, Poor oral hygiene, Repeated trauma to the inner surface of the mouth	Changes in speech, Difficulty moving the jaw, Pain or difficulty swallowing, Dizziness, White or red patches on the lining of the mouth or tongue, Persistent lumps in the mouth, Persistent lumps in the neck glands, Hair loss, Unexplained weight loss, Painful mouth ulcers, that do not heal within a few weeks	Aggressive tumor	40-60	General practitioner, Otorhinolaryngologist	Pharmacies, Internet and social media, Schools, General practitioner
56-60	Female	Middle school	NO	As needed	Hepatic carcinoma, Lung cancer, Oral cancer	Yes	TV	Smoking, Alcohol consumption, Poor oral hygiene, Repeated trauma to the inner surface of the mouth	Unexplained loosening of teeth, Changes in speech, Difficulty moving the jaw, Pain or difficulty swallowing, Dizziness, Persistent numbness of the lip or tongue over time, Insomnia, White or red patches on the lining of the mouth or tongue, Persistent lumps in the mouth, Persistent lumps in the neck glands, Unexplained weight loss, Persistent cold, Painful mouth ulcers, that do not heal within a …	Do not know	40-60	General practitioner, Dentist, Otorhinolaryngologist	Public meetings, Pharmacies, Internet and social media, Newspapers, Schools
56-60	Female	University degree	NO	As needed	Uterine fibroid, Hepatic carcinoma, Lung cancer, Lipoma, Angioma, Oral cancer	Yes	Friends or relatives	Poor oral hygiene, Repeated trauma to the inner surface of the mouth	Blackening of teeth, Changes in speech, Difficulty moving the jaw, Dizziness, Persistent numbness of the lip or tongue over time, Insomnia, White or red patches on the lining of the mouth or tongue, Persistent lumps in the mouth, Persistent lumps in the neck glands, Hair loss, Unexplained weight loss, Persistent cold, Painful mouth ulcers, that do not heal within a few weeks	Aggressive tumor	40-60	Dentist, Otorhinolaryngologist	Public meetings, Pharmacies, Schools, TV
76-80	Male	Middle school	NO	As needed	Uterine fibroid, Hepatic carcinoma, Lung cancer, Oral cancer	Yes	Friends or relatives	Smoking, Alcohol consumption, Poor oral hygiene, Repeated trauma to the inner surface of the mouth	Unexplained loosening of teeth, Blackening of teeth, Changes in speech, Difficulty moving the jaw, Pain or difficulty swallowing, Persistent numbness of the lip or tongue over time, White or red patches on the lining of the mouth or tongue, Persistent lumps in the mouth, Persistent lumps in the neck glands, Unexplained weight loss, Painful mouth ulcers, that do not heal within a few weeks	Aggressive tumor	60-90	Otorhinolaryngologist	Public meetings, Pharmacies, Newspapers, Schools
76-80	Male	High school	NO	As needed	Uterine fibroid, Hepatic carcinoma, Lung cancer, Angioma, Oral cancer	NO		Smoking, Poor oral hygiene, Repeated trauma to the inner surface of the mouth	Changes in speech, Persistent numbness of the lip or tongue over time, White or red patches on the lining of the mouth or tongue, Persistent lumps in the mouth, Persistent lumps in the neck glands, Unexplained weight loss, Painful mouth ulcers, that do not heal within a few weeks	Do not know	40-60	General practitioner	Internet and social media
61-65	Male	University degree	NO	I have a check-up every 6 months	Hepatic carcinoma, Lung cancer, Lipoma, Oral cancer	NO		Smoking, Alcohol consumption, Poor oral hygiene, Repeated trauma to the inner surface of the mouth	Changes in speech, Difficulty moving the jaw, Pain or difficulty swallowing, Persistent numbness of the lip or tongue over time, Persistent lumps in the mouth, Persistent lumps in the neck glands, Unexplained weight loss, Painful mouth ulcers, that do not heal within a few weeks	Aggressive tumor	40-60	General practitioner, Otorhinolaryngologist	Public meetings, Pharmacies, Internet and social media, Newspapers, Schools
66-70	Male	High school	Yes	As needed	Hepatic carcinoma, Lung cancer, Lipoma, Angioma, Oral cancer	Yes	Internet	Smoking, Repeated trauma to the inner surface of the mouth	Changes in speech, Difficulty moving the jaw, Pain or difficulty swallowing, Persistent numbness of the lip or tongue over time, White or red patches on the lining of the mouth or tongue, Persistent lumps in the mouth, Persistent lumps in the neck glands, Unexplained weight loss, Painful mouth ulcers, that do not heal within a few weeks	Aggressive tumor	40-60	General practitioner	Schools
46-50	Male	Middle school	NO	Check-up once a year	Hepatic carcinoma, Lung cancer	Yes	Friends or relatives	Smoking, Poor oral hygiene, Repeated trauma to the inner surface of the mouth	Unexplained loosening of teeth, Changes in speech, Pain or difficulty swallowing, Dizziness, Persistent numbness of the lip or tongue over time, White or red patches on the lining of the mouth or tongue, Persistent lumps in the mouth, Persistent lumps in the neck glands, Unexplained weight loss, Painful mouth ulcers, that do not heal within a few weeks	Aggressive tumor	40-60	Otorhinolaryngologist, Oncology specialist	Pharmacies, Newspapers
61-65	Female	University degree	Electronic cigarettes	Check-up once a year	Hepatic carcinoma, Lung cancer, Oral cancer	Yes	Friends or relatives	Smoking, Alcohol consumption, Poor oral hygiene, Sun exposure, Repeated trauma to the inner surface of the mouth	Unexplained loosening of teeth, Blackening of teeth, Changes in speech, Difficulty moving the jaw, Pain or difficulty swallowing, Persistent numbness of the lip or tongue over time, White or red patches on the lining of the mouth or tongue, Persistent lumps in the mouth, Persistent lumps in the neck glands, Unexplained weight loss, Painful mouth ulcers, that do not heal within a few weeks	Aggressive tumor	40-60	Pharmacist, Otorhinolaryngologist	Pharmacies, Internet and social media, Schools
36-40	Male	High school	NO	As needed	Uterine fibroid, Hepatic carcinoma, Lung cancer, Oral cancer	NO		Smoking, Alcohol consumption, Poor oral hygiene	Unexplained loosening of teeth, Changes in speech, Pain or difficulty swallowing, Dizziness, Persistent numbness of the lip or tongue over time, White or red patches on the lining of the mouth or tongue, Persistent lumps in the mouth, Persistent lumps in the neck glands, Painful mouth ulcers, that do not heal within a few weeks	Do not know	40-60	Oncology specialist	Internet and social media, TV
46-50	Female	High school	NO	Check-up once a year	Uterine fibroid, Lung cancer, Lipoma, Angioma	NO		Poor oral hygiene, Sun exposure, Repeated trauma to the inner surface of the mouth	Unexplained loosening of teeth, Blackening of teeth, Changes in speech, Difficulty moving the jaw, Pain or difficulty swallowing, Persistent numbness of the lip or tongue over time, White or red patches on the lining of the mouth or tongue, Persistent lumps in the mouth, Persistent lumps in the neck glands, Unexplained weight loss, Persistent cold, Painful mouth ulcers, that do not heal within a …	Do not know	40-60	General practitioner, Dentist, Oncology specialist	Internet and social media, Schools
41-45	Female	University degree	Yes	As needed	Hepatic carcinoma, Lung cancer, Oral cancer	NO		Smoking, Alcohol consumption, Poor oral hygiene, Sun exposure, Repeated trauma to the inner surface of the mouth	Unexplained loosening of teeth, Blackening of teeth, Changes in speech, Difficulty moving the jaw, Pain or difficulty swallowing, Dizziness, Persistent numbness of the lip or tongue over time, Insomnia, White or red patches on the lining of the mouth or tongue, Persistent lumps in the mouth, Persistent lumps in the neck glands, Unexplained weight loss, Painful mouth ulcers, that do not heal withi…	Aggressive tumor	40-60	General practitioner	Schools
41-45	Male	University degree	Yes	I have a check-up every 6 months	Uterine fibroid, Hepatic carcinoma, Lung cancer, Lipoma, Angioma, Oral cancer	NO		Smoking, Alcohol consumption, Poor oral hygiene	Pain or difficulty swallowing, Persistent numbness of the lip or tongue over time, Persistent lumps in the mouth, Persistent lumps in the neck glands, Painful mouth ulcers, that do not heal within a few weeks	Do not know	40-60	Otorhinolaryngologist, Oncology specialist	Public meetings, Pharmacies, Schools
56-60	Female	University degree	Yes	As needed	Uterine fibroid, Hepatic carcinoma, Lung cancer, Lipoma, Angioma, Oral cancer	NO		Smoking, Alcohol consumption	Changes in speech, Difficulty moving the jaw, Pain or difficulty swallowing, Painful mouth ulcers, that do not heal within a few weeks	Do not know	40-60	General practitioner	Public meetings, Internet and social media
56-60	Male	University degree	NO	Check-up once a year	Hepatic carcinoma, Lung cancer, Oral cancer	NO		Smoking, Poor oral hygiene	Persistent lumps in the mouth, Unexplained weight loss	Do not know	40-60	Oncology specialist	Public meetings, Newspapers
26-30	Male	University degree	NO	As needed	Hepatic carcinoma, Lung cancer, Angioma, Oral cancer	Yes		Smoking, Alcohol consumption, Poor oral hygiene, Sun exposure, Repeated trauma to the inner surface of the mouth	Unexplained loosening of teeth, Blackening of teeth, Changes in speech, Difficulty moving the jaw, Pain or difficulty swallowing, Dizziness, Persistent numbness of the lip or tongue over time, Insomnia, White or red patches on the lining of the mouth or tongue, Persistent lumps in the mouth, Persistent lumps in the neck glands, Hair loss, Unexplained weight loss, Persistent cold, Painful mouth ul…	Aggressive tumor	40-60	Otorhinolaryngologist, Oncology specialist	Public meetings, Internet and social media, Schools
51-55	Female	University degree	NO	I have a check-up every 6 months	Uterine fibroid, Hepatic carcinoma, Lung cancer, Oral cancer	Yes	Internet, Doctor	Smoking, Poor oral hygiene, Repeated trauma to the inner surface of the mouth	Unexplained loosening of teeth, Difficulty moving the jaw, Pain or difficulty swallowing, Persistent numbness of the lip or tongue over time, White or red patches on the lining of the mouth or tongue, Persistent lumps in the mouth, Persistent lumps in the neck glands, Unexplained weight loss, Painful mouth ulcers, that do not heal within a few weeks	Do not know	40-60	Oncology specialist	Public meetings, Pharmacies
36-40	Female	University degree	NO	I have a check-up every 6 months	Hepatic carcinoma, Lung cancer, Oral cancer	Yes	Doctor	Smoking	Painful mouth ulcers, that do not heal within a few weeks	Do not know	40-60	General practitioner	Pharmacies
26-30	Male	High school	Yes	I have a check-up every 6 months	Lung cancer, Oral cancer	Yes	Friends or relatives	Smoking, Alcohol consumption	Persistent lumps in the mouth	Aggressive tumor	40-60	General practitioner, Dentist	Public meetings, Internet and social media
51-55	Female	High school	Yes	I have a check-up every 6 months	Uterine fibroid, Hepatic carcinoma, Lung cancer, Angioma, Oral cancer	Yes	Doctor	Smoking, Poor oral hygiene	Unexplained loosening of teeth, Blackening of teeth, Changes in speech, Difficulty moving the jaw, Pain or difficulty swallowing, Dizziness, Persistent numbness of the lip or tongue over time, Insomnia, White or red patches on the lining of the mouth or tongue, Persistent lumps in the mouth, Persistent lumps in the neck glands, Hair loss, Unexplained weight loss, Painful mouth ulcers, that do not…	Aggressive tumor	40-60	Otorhinolaryngologist	Public meetings, Pharmacies, Internet and social media, Newspapers, Schools
56-60	Female	University degree	NO	Check-up once a year	Hepatic carcinoma, Lung cancer, Oral cancer	Yes	Friends or relatives	Smoking, Alcohol consumption, Repeated trauma to the inner surface of the mouth	Changes in speech, Difficulty moving the jaw, Pain or difficulty swallowing, Persistent numbness of the lip or tongue over time, White or red patches on the lining of the mouth or tongue, Persistent lumps in the mouth, Persistent lumps in the neck glands, Unexplained weight loss, Painful mouth ulcers, that do not heal within a few weeks	Aggressive tumor	40-60	General practitioner	Schools
36-40	Female	University degree	NO	I have a check-up every 6 months	Hepatic carcinoma, Lung cancer, Angioma, Oral cancer	Yes	Doctor	Smoking, Sun exposure	Unexplained loosening of teeth, White or red patches on the lining of the mouth or tongue, Persistent lumps in the mouth, Painful mouth ulcers, that do not heal within a few weeks	Aggressive tumor	40-60	General practitioner	Pharmacies
51-55	Male	University degree	Yes	I have a check-up every 6 months	Uterine fibroid, Hepatic carcinoma, Lung cancer, Oral cancer	Yes	Doctor, Friends or relatives	Smoking, Poor oral hygiene, Sun exposure, Repeated trauma to the inner surface of the mouth	Changes in speech, Difficulty moving the jaw, Persistent numbness of the lip or tongue over time, White or red patches on the lining of the mouth or tongue, Persistent lumps in the mouth, Persistent lumps in the neck glands, Hair loss, Painful mouth ulcers, that do not heal within a few weeks	Low-aggressiveness tumor	40-60	Otorhinolaryngologist	Public meetings
26-30	Female	University degree	NO	Check-up once a year	Uterine fibroid, Hepatic carcinoma, Lung cancer, Oral cancer	Yes	TV, Internet, Friends or relatives	Smoking, Alcohol consumption, Poor oral hygiene, Repeated trauma to the inner surface of the mouth	Changes in speech, Difficulty moving the jaw, Pain or difficulty swallowing, Persistent numbness of the lip or tongue over time, White or red patches on the lining of the mouth or tongue, Persistent lumps in the mouth, Persistent lumps in the neck glands, Painful mouth ulcers, that do not heal within a few weeks	Aggressive tumor	40-60	General practitioner, Otorhinolaryngologist	Pharmacies, Internet and social media, Schools
51-55	Female	University degree	NO	I have a check-up every 6 months	Uterine fibroid, Lung cancer, Oral cancer	Yes	Doctor	Smoking, Alcohol consumption, Poor oral hygiene, Repeated trauma to the inner surface of the mouth	Persistent lumps in the mouth, Unexplained weight loss, Painful mouth ulcers, that do not heal within a few weeks	Aggressive tumor	60-90	Dentist, Otorhinolaryngologist	Schools
31-35	Male	University degree	Yes	As needed	Lung cancer, Oral cancer	Yes	Friends or relatives	Smoking, Alcohol consumption	Changes in speech, Difficulty moving the jaw, White or red patches on the lining of the mouth or tongue	Aggressive tumor	40-60	Dentist	Pharmacies
56-60	Male	High school	NO	Check-up once a year	Hepatic carcinoma, Lung cancer, Oral cancer	Yes	Friends or relatives	Smoking, Poor oral hygiene	Pain or difficulty swallowing, White or red patches on the lining of the mouth or tongue, Persistent lumps in the mouth, Persistent lumps in the neck glands, Painful mouth ulcers, that do not heal within a few weeks	Low-aggressiveness tumor	40-60	General practitioner, Otorhinolaryngologist	Public meetings
31-35	Male	University degree	NO	Check-up once a year	Hepatic carcinoma, Lung cancer, Oral cancer	Yes	Friends or relatives	Smoking, Poor oral hygiene, Repeated trauma to the inner surface of the mouth	Difficulty moving the jaw, Pain or difficulty swallowing, Dizziness, White or red patches on the lining of the mouth or tongue, Persistent lumps in the mouth, Persistent lumps in the neck glands, Unexplained weight loss, Painful mouth ulcers, that do not heal within a few weeks	Aggressive tumor	40-60	Dentist, Otorhinolaryngologist	Internet and social media
36-40	Male	University degree	Yes	Check-up once a year	Hepatic carcinoma, Lung cancer, Oral cancer	Yes	Doctor	Smoking, Alcohol consumption	Difficulty moving the jaw, White or red patches on the lining of the mouth or tongue, Persistent lumps in the mouth, Persistent lumps in the neck glands, Unexplained weight loss	Aggressive tumor	40-60	General practitioner	Schools
66-70	Male	University degree	NO	I have a check-up every 6 months	Hepatic carcinoma, Lung cancer, Oral cancer	Yes	Internet, Doctor, Pharmacist	Smoking, Alcohol consumption, Poor oral hygiene, Repeated trauma to the inner surface of the mouth	Unexplained loosening of teeth, Changes in speech, Difficulty moving the jaw, Pain or difficulty swallowing, White or red patches on the lining of the mouth or tongue, Persistent lumps in the mouth, Persistent lumps in the neck glands, Unexplained weight loss, Painful mouth ulcers, that do not heal within a few weeks	Aggressive tumor	40-60	Dentist	Public meetings, Pharmacies, Internet and social media, Newspapers, Schools
71-75	Female	Middle school	NO	I have a check-up every 6 months	Hepatic carcinoma, Oral cancer	Yes	Doctor, Pharmacist	Smoking, Sun exposure	Dizziness, White or red patches on the lining of the mouth or tongue, Persistent lumps in the neck glands, Persistent cold	Aggressive tumor	40-60	General practitioner, Oncology specialist	Public meetings
51-55	Female	High school	Yes	As needed	Uterine fibroid, Lung cancer, Oral cancer	Yes	Friends or relatives	Smoking, Alcohol consumption	Persistent lumps in the neck glands, Unexplained weight loss	Aggressive tumor	20-40	Pharmacist, General practitioner	Newspapers, Schools, Doctor
81-85	Male	Middle school	NO	As needed	Uterine fibroid, Hepatic carcinoma, Oral cancer	Yes	Friends or relatives	Smoking, Alcohol consumption	Changes in speech, Difficulty moving the jaw, Persistent lumps in the mouth, Persistent lumps in the neck glands	Aggressive tumor	20-40	General practitioner, Dentist	Schools
61-65	Female	High school	NO	Check-up once a year	Hepatic carcinoma	Yes	I am a health assistant	Smoking, Alcohol consumption	Difficulty moving the jaw, Pain or difficulty swallowing, Persistent numbness of the lip or tongue over time, White or red patches on the lining of the mouth or tongue, Persistent lumps in the mouth, Persistent lumps in the neck glands, Unexplained weight loss, Painful mouth ulcers, that do not heal within a few weeks	Aggressive tumor	20-40	Otorhinolaryngologist	Pharmacies, Schools
86-90	Male	Middle school	NO	Check-up once a year	Lung cancer	NO		Smoking	Unexplained loosening of teeth, White or red patches on the lining of the mouth or tongue, Painful mouth ulcers, that do not heal within a few weeks	Do not know	40-60	Oncology specialist	Pharmacies
81-85	Male	Middle school	Yes	As needed	Hepatic carcinoma, Oral cancer	NO		Smoking	Blackening of teeth, White or red patches on the lining of the mouth or tongue, Persistent cold	Do not know	40-60	General practitioner	Schools
51-55	Male	High school	NO	As needed	Lung cancer, Oral cancer	Yes	Doctor	Smoking	Persistent lumps in the mouth, Persistent lumps in the neck glands	Aggressive tumor	40-60	Otorhinolaryngologist	Schools
41-45	Female	High school	NO	Check-up once a year	Uterine fibroid, Oral cancer	NO		Smoking, Repeated trauma to the inner surface of the mouth	Persistent numbness of the lip or tongue over time, Persistent lumps in the mouth, Painful mouth ulcers, that do not heal within a few weeks	Aggressive tumor	40-60	Otorhinolaryngologist, Oncology specialist	Pharmacies, Internet and social media, Doctor
41-45	Female	High school	NO	Check-up once a year	Hepatic carcinoma, Lung cancer, Oral cancer	Yes	Friends or relatives	Smoking, Alcohol consumption, Poor oral hygiene	Unexplained loosening of teeth, Blackening of teeth, Pain or difficulty swallowing, White or red patches on the lining of the mouth or tongue, Persistent lumps in the mouth, Persistent lumps in the neck glands, Persistent cold, Painful mouth ulcers, that do not heal within a few weeks	Aggressive tumor	20-40	General practitioner	Pharmacies, Doctor
81-85	Male	University degree	Yes	Check-up once a year	Lung cancer, Angioma	Yes		Poor oral hygiene, Repeated trauma to the inner surface of the mouth	White or red patches on the lining of the mouth or tongue, Painful mouth ulcers, that do not heal within a few weeks	Aggressive tumor	40-60	Oncology specialist	Pharmacies, Newspapers, Schools, Doctor
86-90	Female	High school	NO	I have a check-up every 6 months	Uterine fibroid, Hepatic carcinoma, Lung cancer, Lipoma, Angioma, Oral cancer	Yes	Friends or relatives	Smoking, Repeated trauma to the inner surface of the mouth	Persistent numbness of the lip or tongue over time, White or red patches on the lining of the mouth or tongue, Painful mouth ulcers, that do not heal within a few weeks	Do not know	60-90	General practitioner	Pharmacies, Newspapers, Schools
21-25	Male	High school	NO	As needed	Uterine fibroid, Hepatic carcinoma, Lung cancer, Angioma, Oral cancer	Yes	Friends or relatives	Smoking, Repeated trauma to the inner surface of the mouth	Pain or difficulty swallowing, Persistent numbness of the lip or tongue over time, White or red patches on the lining of the mouth or tongue, Persistent lumps in the mouth, Unexplained weight loss, Painful mouth ulcers, that do not heal within a few weeks	Aggressive tumor	40-60	General practitioner, Oncology specialist	Internet and social media, Schools
66-70	Female	Middle school	NO	As needed	Uterine fibroid, Hepatic carcinoma, Oral cancer	Yes	Friends or relatives	Smoking, Repeated trauma to the inner surface of the mouth	Dizziness, Persistent numbness of the lip or tongue over time, Insomnia, White or red patches on the lining of the mouth or tongue, Persistent lumps in the mouth, Persistent lumps in the neck glands, Painful mouth ulcers, that do not heal within a few weeks	Aggressive tumor	40-60	General practitioner	Pharmacies, Schools
76-80	Female	Middle school	NO	As needed	Uterine fibroid, Hepatic carcinoma, Lung cancer, Lipoma, Angioma, Oral cancer	Yes	Friends or relatives	Smoking, Alcohol consumption	White or red patches on the lining of the mouth or tongue, Persistent lumps in the mouth, Persistent lumps in the neck glands, Painful mouth ulcers, that do not heal within a few weeks	Do not know	40-60	Otorhinolaryngologist, Oncology specialist	Public meetings, Schools
66-70	Male	Middle school	NO	Check-up once a year	Uterine fibroid, Hepatic carcinoma, Lung cancer, Lipoma, Angioma, Oral cancer	NO		Smoking	Changes in speech, White or red patches on the lining of the mouth or tongue, Painful mouth ulcers, that do not heal within a few weeks	Do not know	60-90	General practitioner	Pharmacies, Doctor
71-75	Female	Middle school	NO	Check-up once a year	Hepatic carcinoma, Lung cancer, Oral cancer	NO		Smoking, Repeated trauma to the inner surface of the mouth	Pain or difficulty swallowing, White or red patches on the lining of the mouth or tongue, Persistent lumps in the neck glands	Aggressive tumor	20-40	Otorhinolaryngologist	Public meetings, Schools
66-70	Male	Middle school	NO	As needed	Lung cancer, Lipoma, Angioma	NO		Smoking, Poor oral hygiene, Repeated trauma to the inner surface of the mouth	Unexplained loosening of teeth, Blackening of teeth, Changes in speech, Difficulty moving the jaw, Pain or difficulty swallowing, Dizziness, Persistent numbness of the lip or tongue over time, White or red patches on the lining of the mouth or tongue, Persistent lumps in the mouth, Persistent lumps in the neck glands, Unexplained weight loss, Persistent cold, Painful mouth ulcers, that do not hea…	Aggressive tumor	40-60	Dentist, Otorhinolaryngologist, Oncology specialist	Pharmacies, Internet and social media, Schools, Doctor
36-40	Male	High school	Electronic cigarettes	As needed	Uterine fibroid, Hepatic carcinoma, Lung cancer, Angioma, Oral cancer	Yes	Cigarette packs	Smoking, Repeated trauma to the inner surface of the mouth	Changes in speech, Persistent numbness of the lip or tongue over time, White or red patches on the lining of the mouth or tongue, Painful mouth ulcers, that do not heal within a few weeks	Do not know	20-40	General practitioner, Dentist	Pharmacies, Internet and social media
46-50	Female	University degree	Yes	Check-up once a year	Uterine fibroid, Lung cancer, Lipoma, Oral cancer	Yes	Friends or relatives	Smoking, Poor oral hygiene, Repeated trauma to the inner surface of the mouth	Unexplained loosening of teeth, Pain or difficulty swallowing, Persistent numbness of the lip or tongue over time, White or red patches on the lining of the mouth or tongue, Persistent lumps in the mouth, Persistent lumps in the neck glands, Unexplained weight loss, Painful mouth ulcers, that do not heal within a few weeks	Aggressive tumor	40-60	General practitioner, Dentist	Pharmacies, Internet and social media
56-60	Female	Middle school	NO	Check-up once a year	Uterine fibroid, Lung cancer, Oral cancer	NO		Smoking, Poor oral hygiene	White or red patches on the lining of the mouth or tongue, Persistent lumps in the mouth, Persistent lumps in the neck glands, Unexplained weight loss, Painful mouth ulcers, that do not heal within a few weeks	Aggressive tumor	40-60	Otorhinolaryngologist, Oncology specialist	Pharmacies, Internet and social media
46-50	Female	High school	NO	I have a check-up every 6 months	Hepatic carcinoma, Lung cancer, Lipoma, Angioma, Oral cancer	NO		Smoking	Pain or difficulty swallowing, Persistent numbness of the lip or tongue over time, Persistent lumps in the mouth	Aggressive tumor	40-60	General practitioner	Public meetings, Pharmacies, Internet and social media, Newspapers, Schools
76-80	Female	Middle school	NO	As needed	Hepatic carcinoma, Lung cancer	NO		Smoking, Alcohol consumption	Persistent lumps in the mouth, Persistent lumps in the neck glands, Unexplained weight loss, Painful mouth ulcers, that do not heal within a few weeks	Aggressive tumor	40-60	General practitioner	Pharmacies
66-70	Male	High school	NO	Check-up once a year	Hepatic carcinoma, Lung cancer, Oral cancer	NO		Smoking, Alcohol consumption, Poor oral hygiene	Persistent numbness of the lip or tongue over time, White or red patches on the lining of the mouth or tongue, Persistent lumps in the mouth, Persistent lumps in the neck glands, Painful mouth ulcers, that do not heal within a few weeks	Do not know	40-60	Pharmacist, Dentist	Pharmacies, Internet and social media
81-85	Male	Middle school	NO	As needed	Hepatic carcinoma, Lung cancer, Oral cancer	Yes	Friends or relatives	Smoking	Changes in speech, Difficulty moving the jaw, White or red patches on the lining of the mouth or tongue, Persistent lumps in the mouth, Painful mouth ulcers, that do not heal within a few weeks	Aggressive tumor	60-90	Otorhinolaryngologist, Oncology specialist	Pharmacies, Doctor
31-35	Female	University degree	NO	Check-up once a year	Hepatic carcinoma, Lung cancer	Yes	Hospital	Smoking, Repeated trauma to the inner surface of the mouth	Pain or difficulty swallowing, Persistent numbness of the lip or tongue over time, Insomnia, Unexplained weight loss, Painful mouth ulcers, that do not heal within a few weeks	Do not know	40-60	Oncology specialist	Internet and social media, Schools
81-85	Male	Middle school	NO	As needed	Hepatic carcinoma, Lung cancer, Oral cancer	NO		Poor oral hygiene	Pain or difficulty swallowing, White or red patches on the lining of the mouth or tongue, Unexplained weight loss	Aggressive tumor	40-60	General practitioner	Public meetings
46-50	Female	University degree	Electronic cigarettes	As needed	Uterine fibroid, Hepatic carcinoma, Lung cancer, Angioma, Oral cancer	Yes	Doctor	Smoking, Poor oral hygiene, Repeated trauma to the inner surface of the mouth	Difficulty moving the jaw, Pain or difficulty swallowing, Persistent numbness of the lip or tongue over time, White or red patches on the lining of the mouth or tongue, Persistent lumps in the mouth, Persistent lumps in the neck glands, Painful mouth ulcers, that do not heal within a few weeks	Aggressive tumor	20-40	General practitioner, Dentist	Pharmacies, Internet and social media
61-65	Male	Middle school	Yes	Check-up once a year	Hepatic carcinoma, Lung cancer, Oral cancer	Yes	TV	Smoking, Repeated trauma to the inner surface of the mouth	Persistent lumps in the mouth, Persistent lumps in the neck glands, Painful mouth ulcers, that do not heal within a few weeks	Aggressive tumor	60-90	Oncology specialist	TV
41-45	Male	High school	Electronic cigarettes	Check-up once a year	Hepatic carcinoma, Lung cancer, Oral cancer	Yes	Internet	Smoking, Repeated trauma to the inner surface of the mouth	Persistent numbness of the lip or tongue over time, White or red patches on the lining of the mouth or tongue, Persistent lumps in the mouth, Unexplained weight loss, Painful mouth ulcers, that do not heal within a few weeks	Aggressive tumor	40-60	Oncology specialist	Internet and social media, Newspapers, Schools, TV
51-55	Female	University degree	NO	As needed	Hepatic carcinoma, Lung cancer, Oral cancer	Yes	Friends or relatives	Smoking, Alcohol consumption	Unexplained loosening of teeth, Pain or difficulty swallowing, Persistent numbness of the lip or tongue over time, White or red patches on the lining of the mouth or tongue, Persistent lumps in the mouth, Persistent lumps in the neck glands, Unexplained weight loss, Painful mouth ulcers, that do not heal within a few weeks	Aggressive tumor	40-60	General practitioner, Dentist	Pharmacies, Internet and social media
66-70	Female	Middle school	NO	As needed	Lung cancer, Oral cancer	Yes	Friends or relatives	Smoking	Changes in speech, Difficulty moving the jaw, Pain or difficulty swallowing, Persistent numbness of the lip or tongue over time, Unexplained weight loss	Aggressive tumor	40-60	General practitioner	Internet and social media
66-70	Female	High school	NO	I have a check-up every 6 months	Hepatic carcinoma, Lung cancer, Oral cancer	Yes	Friends or relatives, Magazines	Smoking, Poor oral hygiene, Repeated trauma to the inner surface of the mouth	Persistent numbness of the lip or tongue over time, Persistent lumps in the mouth, Painful mouth ulcers, that do not heal within a few weeks	Aggressive tumor	20-40	Dentist, Dermatology specialist, Otorhinolaryngologist	Pharmacies, Newspapers, Schools
21-25	Female	University degree	NO	Check-up once a year	Uterine fibroid, Hepatic carcinoma, Lung cancer, Oral cancer	Yes	Cigarette packs	Smoking, Alcohol consumption	Changes in speech, Difficulty moving the jaw, White or red patches on the lining of the mouth or tongue, Persistent lumps in the mouth, Unexplained weight loss, Painful mouth ulcers, that do not heal within a few weeks	Aggressive tumor	40-60	Otorhinolaryngologist	Pharmacies, Internet and social media, Newspapers
66-70	Male	High school	NO	As needed	Uterine fibroid, Hepatic carcinoma, Lung cancer, Oral cancer	Yes	Friends or relatives	Smoking, Alcohol consumption	Difficulty moving the jaw, Pain or difficulty swallowing, Persistent numbness of the lip or tongue over time, White or red patches on the lining of the mouth or tongue, Persistent lumps in the mouth, Persistent lumps in the neck glands, Painful mouth ulcers, that do not heal within a few weeks	Aggressive tumor	60-90	General practitioner, Otorhinolaryngologist, Oncology specialist	Pharmacies, Internet and social media, Schools
46-50	Female	High school	Yes	As needed	Hepatic carcinoma, Lung cancer, Lipoma, Oral cancer	Yes	Internet	Smoking, Sun exposure	Persistent numbness of the lip or tongue over time, White or red patches on the lining of the mouth or tongue, Persistent lumps in the mouth, Unexplained weight loss	Aggressive tumor	20-40	Oncology specialist	Schools
71-75	Male	High school	NO	Check-up once a year	Lung cancer, Oral cancer	NO		Smoking	White or red patches on the lining of the mouth or tongue, Persistent lumps in the mouth, Painful mouth ulcers, that do not heal within a few weeks	Aggressive tumor	40-60	Oncology specialist	Newspapers
41-45	Female	University degree	Yes	As needed	Uterine fibroid, Hepatic carcinoma, Lung cancer, Angioma, Oral cancer	Yes	Doctor	Smoking, Alcohol consumption, Poor oral hygiene, Repeated trauma to the inner surface of the mouth	Unexplained loosening of teeth, Difficulty moving the jaw, Pain or difficulty swallowing, White or red patches on the lining of the mouth or tongue, Persistent lumps in the mouth, Painful mouth ulcers, that do not heal within a few weeks	Aggressive tumor	20-40	General practitioner, Dentist	Pharmacies, Schools
61-65	Male	University degree	NO	As needed	Hepatic carcinoma, Lung cancer, Oral cancer	NO		Smoking, Poor oral hygiene, Repeated trauma to the inner surface of the mouth	Difficulty moving the jaw, Pain or difficulty swallowing, Persistent numbness of the lip or tongue over time, White or red patches on the lining of the mouth or tongue, Persistent lumps in the mouth, Unexplained weight loss	Do not know	40-60	Dentist, Oncology specialist	Pharmacies, Internet and social media, Schools
51-55	Female	University degree	NO	Check-up once a year	Hepatic carcinoma, Lung cancer, Oral cancer	Yes	Client	Poor oral hygiene	Persistent lumps in the mouth, Persistent lumps in the neck glands, Painful mouth ulcers, that do not heal within a few weeks	Do not know	40-60	Dentist, Oncology specialist	Internet and social media, Schools
41-45	Male	University degree	Yes	As needed	Uterine fibroid, Hepatic carcinoma, Lung cancer, Oral cancer	Yes	Internet, Friends or relatives	Smoking, Poor oral hygiene	Pain or difficulty swallowing, Persistent numbness of the lip or tongue over time, White or red patches on the lining of the mouth or tongue, Unexplained weight loss, Painful mouth ulcers, that do not heal within a few weeks	Aggressive tumor	40-60	General practitioner, Dentist	Pharmacies, Doctor
18-20	Male	High school	NO	Check-up once a year	Hepatic carcinoma, Lung cancer, Angioma, Oral cancer	NO		Smoking, Alcohol consumption, Poor oral hygiene, Repeated trauma to the inner surface of the mouth	Unexplained loosening of teeth, Difficulty moving the jaw, Pain or difficulty swallowing, White or red patches on the lining of the mouth or tongue, Persistent lumps in the mouth, Painful mouth ulcers, that do not heal within a few weeks	Do not know	60-90	Dentist, Oncology specialist	Pharmacies, Schools
41-45	Male	University degree	NO	I have a check-up every 6 months	Hepatic carcinoma, Lung cancer, Oral cancer	NO		Smoking, Alcohol consumption, Repeated trauma to the inner surface of the mouth	Pain or difficulty swallowing, Persistent numbness of the lip or tongue over time, White or red patches on the lining of the mouth or tongue, Persistent lumps in the neck glands, Unexplained weight loss, Painful mouth ulcers, that do not heal within a few weeks	Do not know	40-60	Dentist, Otorhinolaryngologist, Oncology specialist	Pharmacies, Internet and social media
76-80	Male	Middle school	NO	As needed	Uterine fibroid, Hepatic carcinoma, Lung cancer, Lipoma, Angioma, Oral cancer	Yes	Friends or relatives	Smoking, Repeated trauma to the inner surface of the mouth	Difficulty moving the jaw, Painful mouth ulcers, that do not heal within a few weeks	Aggressive tumor	40-60	General practitioner	Doctor
56-60	Female	High school	NO	I have a check-up every 6 months	Hepatic carcinoma, Lung cancer, Oral cancer	Yes	Friends or relatives, My son	Smoking, Alcohol consumption, Poor oral hygiene, Sun exposure, Repeated trauma to the inner surface of the mouth	White or red patches on the lining of the mouth or tongue, Persistent lumps in the mouth, Persistent lumps in the neck glands, Painful mouth ulcers, that do not heal within a few weeks	Aggressive tumor	20-40	Dentist	Internet and social media
41-45	Male	High school	Yes	As needed	Uterine fibroid, Hepatic carcinoma, Lung cancer, Oral cancer	Yes	At work	Smoking, Alcohol consumption, Repeated trauma to the inner surface of the mouth	Persistent numbness of the lip or tongue over time, Persistent lumps in the mouth, Persistent lumps in the neck glands, Unexplained weight loss, Painful mouth ulcers, that do not heal within a few weeks	Aggressive tumor	40-60	Dentist, Otorhinolaryngologist	Public meetings, Pharmacies, Internet and social media
66-70	Female	High school	NO	Check-up once a year	Hepatic carcinoma, Lung cancer, Oral cancer	Yes	TV	Smoking	Unexplained loosening of teeth, Changes in speech, Difficulty moving the jaw, Pain or difficulty swallowing, Dizziness, Persistent numbness of the lip or tongue over time, White or red patches on the lining of the mouth or tongue, Persistent lumps in the mouth, Painful mouth ulcers, that do not heal within a few weeks	Aggressive tumor	40-60	General practitioner	Pharmacies, Internet and social media, Newspapers, Schools
81-85	Male	University degree	NO	As needed	Lung cancer, Oral cancer	Yes	Friends or relatives	Smoking, Alcohol consumption	Dizziness, Persistent numbness of the lip or tongue over time, White or red patches on the lining of the mouth or tongue, Persistent lumps in the mouth, Painful mouth ulcers, that do not heal within a few weeks	Do not know	40-60	Oncology specialist	Internet and social media, Newspapers, Doctor
76-80	Female	Middle school	NO	As needed	Uterine fibroid, Hepatic carcinoma, Lung cancer, Lipoma, Angioma, Oral cancer	NO		Smoking, Poor oral hygiene	Unexplained loosening of teeth, Pain or difficulty swallowing, Persistent numbness of the lip or tongue over time, White or red patches on the lining of the mouth or tongue, Persistent lumps in the mouth, Unexplained weight loss, Painful mouth ulcers, that do not heal within a few weeks	Aggressive tumor	20-40	Oncology specialist	Public meetings, Pharmacies, Newspapers, Schools
61-65	Female	High school	NO	Check-up once a year	Hepatic carcinoma, Lung cancer, Lipoma, Angioma, Oral cancer	Yes	TV, Friends or relatives	Smoking, Alcohol consumption	Painful mouth ulcers, that do not heal within a few weeks	Aggressive tumor	60-90	General practitioner	Internet and social media
31-35	Female	High school	Electronic cigarettes	As needed	Uterine fibroid, Hepatic carcinoma, Lung cancer, Oral cancer	Yes	TV	Smoking, Alcohol consumption	Difficulty moving the jaw, Dizziness, Persistent numbness of the lip or tongue over time, Persistent lumps in the neck glands, Unexplained weight loss	Do not know	40-60	General practitioner	Internet and social media, Newspapers, Schools
56-60	Male	High school	NO	As needed	Uterine fibroid, Hepatic carcinoma, Lung cancer, Oral cancer	Yes	Friends or relatives	Smoking	Pain or difficulty swallowing, White or red patches on the lining of the mouth or tongue, Painful mouth ulcers, that do not heal within a few weeks	Aggressive tumor	20-40	Dentist, Oncology specialist	Internet and social media, Schools
41-45	Female	University degree	NO	I have a check-up every 6 months	Hepatic carcinoma, Lung cancer, Angioma, Oral cancer	NO		Smoking, Alcohol consumption	Pain or difficulty swallowing, Dizziness, Persistent lumps in the mouth, Persistent lumps in the neck glands, Unexplained weight loss, Painful mouth ulcers, that do not heal within a few weeks	Aggressive tumor	60-90	Dentist, Oncology specialist	Public meetings, Pharmacies, Newspapers
71-75	Female	Middle school	NO	As needed	Uterine fibroid, Hepatic carcinoma, Lung cancer, Lipoma, Angioma, Oral cancer	NO		Smoking, Sun exposure	White or red patches on the lining of the mouth or tongue, Persistent lumps in the mouth, Unexplained weight loss	Aggressive tumor	20-40	General practitioner	Schools
51-55	Male	University degree	NO	Check-up once a year	Hepatic carcinoma, Lung cancer, Oral cancer	Yes	Friends or relatives	Smoking, Alcohol consumption, Repeated trauma to the inner surface of the mouth	Difficulty moving the jaw, Pain or difficulty swallowing, White or red patches on the lining of the mouth or tongue, Persistent lumps in the neck glands, Painful mouth ulcers, that do not heal within a few weeks	Aggressive tumor	40-60	General practitioner, Dentist, Otorhinolaryngologist	Public meetings, Pharmacies, Internet and social media
46-50	Male	University degree	NO	Check-up once a year	Hepatic carcinoma, Lung cancer, Oral cancer	Yes	TV	Smoking, Poor oral hygiene, Repeated trauma to the inner surface of the mouth	Blackening of teeth, Pain or difficulty swallowing, Persistent numbness of the lip or tongue over time, Hair loss, Painful mouth ulcers, that do not heal within a few weeks	Aggressive tumor	40-60	Dentist, Oncology specialist	Internet and social media, Schools
66-70	Male	High school	NO	As needed	Uterine fibroid, Hepatic carcinoma, Lung cancer, Angioma, Oral cancer	NO		Smoking, Alcohol consumption	Pain or difficulty swallowing, Persistent numbness of the lip or tongue over time, White or red patches on the lining of the mouth or tongue, Persistent lumps in the mouth, Persistent lumps in the neck glands, Unexplained weight loss, Painful mouth ulcers, that do not heal within a few weeks	Aggressive tumor	40-60	Oncology specialist	Internet and social media, TV
61-65	Female	University degree	NO	As needed	Hepatic carcinoma, Lung cancer, Oral cancer	NO		Smoking, Alcohol consumption, Poor oral hygiene, Repeated trauma to the inner surface of the mouth	Changes in speech, Difficulty moving the jaw, Pain or difficulty swallowing, Persistent numbness of the lip or tongue over time, White or red patches on the lining of the mouth or tongue, Persistent lumps in the mouth, Persistent lumps in the neck glands, Unexplained weight loss, Persistent cold, Painful mouth ulcers, that do not heal within a few weeks	Do not know	40-60	General practitioner, Otorhinolaryngologist, Oncology specialist	Pharmacies, Internet and social media
51-55	Female	Middle school	NO	I have a check-up every 6 months	Hepatic carcinoma, Lung cancer, Oral cancer	NO		Smoking	Unexplained loosening of teeth, Changes in speech, Persistent lumps in the mouth, Persistent lumps in the neck glands, Painful mouth ulcers, that do not heal within a few weeks	Aggressive tumor	20-40	Oncology specialist	General practitioner
46-50	Female	High school	NO	As needed	Uterine fibroid, Hepatic carcinoma, Lung cancer, Lipoma, Angioma	NO		Smoking, Alcohol consumption, Poor oral hygiene, Repeated trauma to the inner surface of the mouth	Unexplained loosening of teeth, Blackening of teeth, Changes in speech, Difficulty moving the jaw, Pain or difficulty swallowing, Dizziness, Persistent numbness of the lip or tongue over time, Insomnia, White or red patches on the lining of the mouth or tongue, Persistent lumps in the mouth, Persistent lumps in the neck glands, Unexplained weight loss, Persistent cold, Painful mouth ulcers, that …	Do not know	40-60	General practitioner, Dentist, Otorhinolaryngologist	Pharmacies, Newspapers, Schools
76-80	Male	High school	NO	As needed	Hepatic carcinoma, Lung cancer, Oral cancer	Yes	Friends or relatives	Smoking, Poor oral hygiene, Repeated trauma to the inner surface of the mouth	Difficulty moving the jaw, Persistent numbness of the lip or tongue over time, White or red patches on the lining of the mouth or tongue, Persistent lumps in the mouth, Unexplained weight loss, Painful mouth ulcers, that do not heal within a few weeks	Do not know	40-60	Otorhinolaryngologist, Oncology specialist	Newspapers, TV
81-85	Female	High school	NO	As needed	Uterine fibroid, Hepatic carcinoma, Lung cancer, Oral cancer	Yes	TV	Smoking, Alcohol consumption, Poor oral hygiene, Repeated trauma to the inner surface of the mouth	Changes in speech, Difficulty moving the jaw, Pain or difficulty swallowing, Persistent numbness of the lip or tongue over time, White or red patches on the lining of the mouth or tongue, Persistent lumps in the mouth, Persistent lumps in the neck glands, Unexplained weight loss, Painful mouth ulcers, that do not heal within a few weeks	Do not know	40-60	General practitioner	Newspapers, TV
56-60	Female	Middle school	NO	As needed	Uterine fibroid, Hepatic carcinoma, Lung cancer, Oral cancer	Yes	TV, Internet	Smoking, Alcohol consumption, Sun exposure, Repeated trauma to the inner surface of the mouth	Blackening of teeth, Changes in speech, Difficulty moving the jaw, Pain or difficulty swallowing, Insomnia, Persistent lumps in the mouth, Persistent cold	Do not know	40-60	Otorhinolaryngologist, Oncology specialist	Pharmacies, Schools
86-90	Male	High school	Yes	As needed	Lung cancer	NO		Smoking, Alcohol consumption, Sun exposure	Blackening of teeth, Pain or difficulty swallowing, Dizziness	Aggressive tumor	60-90	Oncology specialist	Newspapers
56-60	Male	University degree	NO	As needed	Uterine fibroid, Hepatic carcinoma, Lung cancer	Yes	TV	Repeated trauma to the inner surface of the mouth	Pain or difficulty swallowing, Insomnia, White or red patches on the lining of the mouth or tongue, Persistent lumps in the mouth, Persistent lumps in the neck glands, Hair loss, Unexplained weight loss, Persistent cold, Painful mouth ulcers, that do not heal within a few weeks	Aggressive tumor	20-40	Oncology specialist	Schools
61-65	Male	High school	NO	As needed	Hepatic carcinoma, Lung cancer, Oral cancer	NO		Smoking, Alcohol consumption, Repeated trauma to the inner surface of the mouth	Blackening of teeth, Difficulty moving the jaw, Pain or difficulty swallowing, Persistent numbness of the lip or tongue over time, White or red patches on the lining of the mouth or tongue, Persistent lumps in the mouth, Persistent lumps in the neck glands, Hair loss, Painful mouth ulcers, that do not heal within a few weeks	Aggressive tumor	40-60	General practitioner, Dentist	Pharmacies, Schools
31-35	Female	University degree	NO	I have a check-up every 6 months	Hepatic carcinoma, Lung cancer, Oral cancer	Yes	Internet	Smoking, Alcohol consumption, Poor oral hygiene, Repeated trauma to the inner surface of the mouth	Unexplained loosening of teeth, Blackening of teeth, Dizziness, Persistent numbness of the lip or tongue over time, White or red patches on the lining of the mouth or tongue, Persistent lumps in the mouth, Persistent lumps in the neck glands, Painful mouth ulcers, that do not heal within a few weeks	Do not know	20-40	General practitioner	Pharmacies, Schools
56-60	Male	High school	NO	As needed	Uterine fibroid, Hepatic carcinoma, Lung cancer, Oral cancer	NO		Smoking, Alcohol consumption, Repeated trauma to the inner surface of the mouth	Blackening of teeth, Changes in speech, Pain or difficulty swallowing, Persistent numbness of the lip or tongue over time, White or red patches on the lining of the mouth or tongue, Persistent lumps in the mouth, Persistent lumps in the neck glands, Painful mouth ulcers, that do not heal within a few weeks	Do not know	40-60	General practitioner	Pharmacies, Schools
66-70	Female	Middle school	NO	Check-up once a year	Uterine fibroid, Hepatic carcinoma, Lung cancer, Lipoma, Angioma, Oral cancer	Yes	Friends or relatives	Smoking, Alcohol consumption	Difficulty moving the jaw, Pain or difficulty swallowing, Painful mouth ulcers, that do not heal within a few weeks	Aggressive tumor	20-40	Pharmacist, General practitioner, Dentist	Pharmacies, TV
56-60	Male	Middle school	NO	Check-up once a year	Uterine fibroid, Lung cancer, Oral cancer	NO		Smoking, Alcohol consumption	White or red patches on the lining of the mouth or tongue, Unexplained weight loss, Painful mouth ulcers, that do not heal within a few weeks	Do not know	40-60	General practitioner, Dentist	Public meetings, Newspapers, Schools
61-65	Female	High school	Yes	Check-up once a year	Uterine fibroid, Hepatic carcinoma, Lung cancer, Lipoma, Oral cancer	Yes	TV	Smoking	Unexplained loosening of teeth, Persistent numbness of the lip or tongue over time, Persistent lumps in the mouth, Painful mouth ulcers, that do not heal within a few weeks	Aggressive tumor	20-40	General practitioner	Internet and social media
76-80	Female	Middle school	NO	As needed	Uterine fibroid, Hepatic carcinoma, Lung cancer, Lipoma, Angioma, Oral cancer	NO		Smoking, Poor oral hygiene, Repeated trauma to the inner surface of the mouth	Persistent numbness of the lip or tongue over time, White or red patches on the lining of the mouth or tongue, Persistent lumps in the mouth, Painful mouth ulcers, that do not heal within a few weeks	Aggressive tumor	20-40	General practitioner	Schools
71-75	Female	Middle school	NO	Check-up once a year	Uterine fibroid, Hepatic carcinoma, Lung cancer, Angioma, Oral cancer	Yes	Friends or relatives	Smoking	Difficulty moving the jaw, Pain or difficulty swallowing, Persistent numbness of the lip or tongue over time, Painful mouth ulcers, that do not heal within a few weeks	Aggressive tumor	40-60	Dentist, Oncology specialist	Pharmacies
66-70	Female	High school	NO	As needed	Hepatic carcinoma, Lung cancer, Oral cancer	Yes	Doctor	Smoking, Repeated trauma to the inner surface of the mouth	Persistent numbness of the lip or tongue over time, White or red patches on the lining of the mouth or tongue, Persistent lumps in the mouth, Unexplained weight loss	Do not know	40-60	General practitioner, Otorhinolaryngologist	Pharmacies, Internet and social media, Schools
61-65	Female	High school	NO	Check-up once a year	Hepatic carcinoma, Lung cancer, Oral cancer	NO		Smoking, Repeated trauma to the inner surface of the mouth	Changes in speech, Difficulty moving the jaw, Pain or difficulty swallowing, Unexplained weight loss, Painful mouth ulcers, that do not heal within a few weeks	Do not know	40-60	Dentist, Otorhinolaryngologist, Oncology specialist	Public meetings, Pharmacies, Internet and social media
71-75	Female	High school	NO	I have a check-up every 6 months	Uterine fibroid, Hepatic carcinoma, Lung cancer, Lipoma, Angioma, Oral cancer	Yes	TV, Internet	Poor oral hygiene	Difficulty moving the jaw, Pain or difficulty swallowing, Persistent numbness of the lip or tongue over time, White or red patches on the lining of the mouth or tongue, Persistent lumps in the mouth, Persistent lumps in the neck glands, Painful mouth ulcers, that do not heal within a few weeks	Aggressive tumor	40-60	General practitioner, Dentist	Newspapers, TV
76-80	Female	Middle school	NO	I have a check-up every 6 months	Uterine fibroid, Hepatic carcinoma, Lung cancer, Lipoma, Angioma	Yes	Friends or relatives	Smoking, Alcohol consumption, Sun exposure	Difficulty moving the jaw, Pain or difficulty swallowing, Dizziness, Persistent numbness of the lip or tongue over time, White or red patches on the lining of the mouth or tongue, Persistent lumps in the mouth, Persistent lumps in the neck glands, Unexplained weight loss, Painful mouth ulcers, that do not heal within a few weeks	Low-aggressiveness tumor	40-60	General practitioner, Otorhinolaryngologist	Pharmacies
41-45	Male	University degree	Yes	Check-up once a year	Uterine fibroid, Hepatic carcinoma, Lung cancer, Oral cancer	Yes	Friends or relatives	Smoking, Alcohol consumption, Repeated trauma to the inner surface of the mouth	Difficulty moving the jaw, Pain or difficulty swallowing, Persistent numbness of the lip or tongue over time, White or red patches on the lining of the mouth or tongue, Painful mouth ulcers, that do not heal within a few weeks	Do not know	20-40	General practitioner, Dentist	Pharmacies, Internet and social media, TV
61-65	Female	High school	NO	Check-up once a year	Hepatic carcinoma, Lung cancer, Oral cancer	NO		Smoking, Alcohol consumption, Repeated trauma to the inner surface of the mouth	Difficulty moving the jaw, Pain or difficulty swallowing, Persistent numbness of the lip or tongue over time, White or red patches on the lining of the mouth or tongue, Persistent lumps in the mouth, Persistent lumps in the neck glands, Unexplained weight loss, Painful mouth ulcers, that do not heal within a few weeks	Do not know	40-60	General practitioner, Dermatology specialist	Pharmacies, Newspapers, Schools
36-40	Female	University degree	Yes	Check-up once a year	Hepatic carcinoma, Lung cancer, Oral cancer	Yes	Doctor	Smoking, Alcohol consumption, Poor oral hygiene, Repeated trauma to the inner surface of the mouth	Pain or difficulty swallowing, Persistent numbness of the lip or tongue over time, White or red patches on the lining of the mouth or tongue, Persistent lumps in the mouth, Persistent lumps in the neck glands, Painful mouth ulcers, that do not heal within a few weeks	Aggressive tumor	20-40	Dentist, Oncology specialist	Pharmacies, Internet and social media
71-75	Male	High school	NO	As needed	Uterine fibroid, Hepatic carcinoma, Lung cancer, Lipoma, Angioma, Oral cancer	Yes	Friends or relatives	Smoking	Unexplained loosening of teeth, Unexplained weight loss, Painful mouth ulcers, that do not heal within a few weeks	Low-aggressiveness tumor	40-60	Dermatology specialist, Oncology specialist	Public meetings, Pharmacies
61-65	Female	High school	NO	I have a check-up every 6 months	Hepatic carcinoma, Lung cancer, Oral cancer	Yes	Friends or relatives	Smoking, Poor oral hygiene	Pain or difficulty swallowing, Persistent numbness of the lip or tongue over time, Persistent lumps in the mouth, Persistent lumps in the neck glands, Unexplained weight loss	Aggressive tumor	20-40	General practitioner, Otorhinolaryngologist	Pharmacies, Internet and social media
81-85	Female	Middle school	NO	Check-up once a year	Uterine fibroid, Hepatic carcinoma, Lung cancer, Oral cancer	NO		Smoking, Poor oral hygiene	Unexplained loosening of teeth, White or red patches on the lining of the mouth or tongue, Persistent lumps in the mouth, Painful mouth ulcers, that do not heal within a few weeks	Aggressive tumor	40-60	Dentist	Pharmacies, TV
56-60	Female	Middle school	NO	Check-up once a year	Hepatic carcinoma, Lung cancer, Oral cancer	Yes	TV	Smoking, Alcohol consumption, Poor oral hygiene	Changes in speech, Pain or difficulty swallowing, White or red patches on the lining of the mouth or tongue, Persistent lumps in the mouth, Persistent lumps in the neck glands, Painful mouth ulcers, that do not heal within a few weeks	Aggressive tumor	60-90	Otorhinolaryngologist, Oncology specialist	Pharmacies, Newspapers
46-50	Female	University degree	NO	Check-up once a year	Hepatic carcinoma, Lung cancer, Oral cancer	Yes	Friends or relatives	Smoking, Alcohol consumption, Repeated trauma to the inner surface of the mouth	Difficulty moving the jaw, Pain or difficulty swallowing, Painful mouth ulcers, that do not heal within a few weeks	Aggressive tumor	40-60	General practitioner	Public meetings, Pharmacies
18-20	Male	High school	NO	Check-up once a year	Hepatic carcinoma, Lung cancer, Angioma, Oral cancer	NO		Smoking, Alcohol consumption, Poor oral hygiene, Repeated trauma to the inner surface of the mouth	Unexplained loosening of teeth, Difficulty moving the jaw, Pain or difficulty swallowing, White or red patches on the lining of the mouth or tongue, Persistent lumps in the mouth, Painful mouth ulcers, that do not heal within a few weeks	Do not know	60-90	Dentist, Oncology specialist	Pharmacies, Schools
21-25	Male	University degree	Electronic cigarettes	Check-up once a year	Uterine fibroid, Hepatic carcinoma, Lung cancer, Oral cancer	NO		Smoking, Alcohol consumption, Repeated trauma to the inner surface of the mouth	Blackening of teeth, Changes in speech, Difficulty moving the jaw, Pain or difficulty swallowing, Painful mouth ulcers, that do not heal within a few weeks	Do not know	20-40	Dermatology specialist, Oncology specialist	Pharmacies, Internet and social media
46-50	Male	University degree	Yes	Check-up once a year	Hepatic carcinoma, Lung cancer, Oral cancer	Yes	Friends or relatives, Cigarette packs	Smoking, Alcohol consumption, Poor oral hygiene, Repeated trauma to the inner surface of the mouth	Unexplained loosening of teeth, Persistent numbness of the lip or tongue over time, White or red patches on the lining of the mouth or tongue, Persistent lumps in the mouth, Painful mouth ulcers, that do not heal within a few weeks	Aggressive tumor	40-60	General practitioner, Dentist	Pharmacies, Internet and social media
71-75	Female	Middle school	NO	I have a check-up every 6 months	Uterine fibroid, Hepatic carcinoma, Lung cancer, Angioma, Oral cancer	Yes	Friends or relatives	Smoking, Poor oral hygiene, Repeated trauma to the inner surface of the mouth	Unexplained loosening of teeth, Difficulty moving the jaw, Pain or difficulty swallowing, Persistent numbness of the lip or tongue over time, White or red patches on the lining of the mouth or tongue, Persistent lumps in the mouth, Persistent lumps in the neck glands, Unexplained weight loss, Painful mouth ulcers, that do not heal within a few weeks	Aggressive tumor	60-90	Dentist, Otorhinolaryngologist	Pharmacies, Newspapers, Schools
56-60	Female	Middle school	NO	As needed	Uterine fibroid, Hepatic carcinoma, Lung cancer, Angioma, Oral cancer	Yes	TV, Pharmacist	Smoking, Alcohol consumption, Poor oral hygiene	Changes in speech, Pain or difficulty swallowing, Persistent numbness of the lip or tongue over time, White or red patches on the lining of the mouth or tongue, Persistent lumps in the mouth, Unexplained weight loss, Painful mouth ulcers, that do not heal within a few weeks	Aggressive tumor	40-60	Dentist, Otorhinolaryngologist	Pharmacies, Internet and social media, Newspapers, Schools
66-70	Male	High school	NO	As needed	Uterine fibroid, Hepatic carcinoma, Lung cancer, Oral cancer	Yes	Friends or relatives	Smoking, Repeated trauma to the inner surface of the mouth	Unexplained loosening of teeth, Persistent numbness of the lip or tongue over time, Painful mouth ulcers, that do not heal within a few weeks	Aggressive tumor	20-40	General practitioner, Oncology specialist	Internet and social media, TV
46-50	Female	High school	Yes	As needed	Uterine fibroid, Hepatic carcinoma, Lung cancer, Lipoma, Angioma, Oral cancer	NO		Smoking, Alcohol consumption	Pain or difficulty swallowing, Persistent numbness of the lip or tongue over time, Persistent lumps in the mouth, Persistent lumps in the neck glands, Hair loss, Unexplained weight loss	Do not know	40-60	General practitioner	Public meetings, Pharmacies, Internet and social media, Newspapers, Schools
66-70	Male	High school	Yes	As needed	Hepatic carcinoma, Lung cancer, Oral cancer	NO		Smoking, Repeated trauma to the inner surface of the mouth	Unexplained loosening of teeth, Persistent numbness of the lip or tongue over time, White or red patches on the lining of the mouth or tongue, Persistent lumps in the mouth, Unexplained weight loss, Painful mouth ulcers, that do not heal within a few weeks	Aggressive tumor	40-60	Dentist, Oncology specialist	Pharmacies
56-60	Male	University degree	Electronic cigarettes	Check-up once a year	Uterine fibroid, Hepatic carcinoma, Lung cancer, Oral cancer	NO		Smoking, Alcohol consumption, Poor oral hygiene, Repeated trauma to the inner surface of the mouth	Pain or difficulty swallowing, Persistent numbness of the lip or tongue over time, White or red patches on the lining of the mouth or tongue, Persistent lumps in the mouth, Persistent lumps in the neck glands, Painful mouth ulcers, that do not heal within a few weeks	Do not know	20-40	General practitioner, Dentist	Pharmacies, Schools, TV
31-35	Female	University degree	Yes	Check-up once a year	Uterine fibroid, Hepatic carcinoma, Lung cancer, Oral cancer	Yes	TV, Friends or relatives	Smoking, Alcohol consumption, Poor oral hygiene, Repeated trauma to the inner surface of the mouth	Pain or difficulty swallowing, Persistent numbness of the lip or tongue over time, White or red patches on the lining of the mouth or tongue, Persistent lumps in the mouth, Persistent lumps in the neck glands, Painful mouth ulcers, that do not heal within a few weeks	Do not know	40-60	General practitioner, Dentist	Internet and social media, Doctor
66-70	Female	High school	Yes	As needed	Lung cancer, Oral cancer	NO		Smoking, Alcohol consumption	Unexplained loosening of teeth, Pain or difficulty swallowing, White or red patches on the lining of the mouth or tongue, Painful mouth ulcers, that do not heal within a few weeks	Do not know	40-60	General practitioner, Dentist	Pharmacies, TV
71-75	Male	Middle school	NO	As needed	Uterine fibroid, Hepatic carcinoma, Lung cancer	NO		Smoking, Poor oral hygiene	Unexplained loosening of teeth, Pain or difficulty swallowing, Persistent lumps in the mouth	Low-aggressiveness tumor	40-60	Otorhinolaryngologist	Public meetings, Schools
61-65	Female	University degree	NO	As needed	Uterine fibroid, Hepatic carcinoma, Lung cancer, Oral cancer	Yes	TV	Smoking, Alcohol consumption, Repeated trauma to the inner surface of the mouth	Persistent numbness of the lip or tongue over time, White or red patches on the lining of the mouth or tongue, Persistent lumps in the mouth, Unexplained weight loss, Painful mouth ulcers, that do not heal within a few weeks	Do not know	20-40	General practitioner	Pharmacies, Schools, Doctor
36-40	Male	University degree	Yes	Check-up once a year	Hepatic carcinoma, Lung cancer, Oral cancer	Yes	Friends or relatives	Smoking, Alcohol consumption, Poor oral hygiene, Sun exposure, Repeated trauma to the inner surface of the mouth	Difficulty moving the jaw, Pain or difficulty swallowing, Persistent numbness of the lip or tongue over time, White or red patches on the lining of the mouth or tongue, Persistent lumps in the mouth, Persistent lumps in the neck glands, Painful mouth ulcers, that do not heal within a few weeks	Aggressive tumor	20-40	General practitioner, Dentist	Internet and social media
51-55	Female	University degree	NO	As needed	Hepatic carcinoma, Lung cancer, Oral cancer	Yes	Pharmacist	Smoking, Alcohol consumption, Sun exposure, Repeated trauma to the inner surface of the mouth	Unexplained loosening of teeth, Changes in speech, Difficulty moving the jaw, Pain or difficulty swallowing, Persistent numbness of the lip or tongue over time, Persistent lumps in the mouth, Persistent lumps in the neck glands, Unexplained weight loss, Painful mouth ulcers, that do not heal within a few weeks	Aggressive tumor	40-60	General practitioner, Dentist, Otorhinolaryngologist	Pharmacies, Internet and social media, Newspapers
71-75	Male	High school	NO	As needed	Lung cancer, Oral cancer	Yes	Friends or relatives	Smoking, Poor oral hygiene, Repeated trauma to the inner surface of the mouth	White or red patches on the lining of the mouth or tongue, Persistent lumps in the mouth, Persistent lumps in the neck glands, Painful mouth ulcers, that do not heal within a few weeks	Aggressive tumor	40-60	Otorhinolaryngologist, Oncology specialist	Public meetings, Newspapers, Schools
46-50	Female	High school	NO	Check-up once a year	Hepatic carcinoma, Lung cancer, Oral cancer	Yes	TV, Internet	Smoking, Alcohol consumption, Poor oral hygiene	Unexplained loosening of teeth, Blackening of teeth, Persistent lumps in the mouth, Painful mouth ulcers, that do not heal within a few weeks	Aggressive tumor	40-60	Dentist	Pharmacies, Internet and social media
51-55	Female	High school	NO	Check-up once a year	Hepatic carcinoma, Lung cancer, Oral cancer	Yes	Friends or relatives	Smoking, Alcohol consumption	Persistent numbness of the lip or tongue over time, Persistent lumps in the mouth, Persistent lumps in the neck glands, Unexplained weight loss, Painful mouth ulcers, that do not heal within a few weeks	Aggressive tumor	20-40	General practitioner, Otorhinolaryngologist, Oncology specialist	Public meetings, Pharmacies, Internet and social media, Newspapers, Schools
61-65	Male	High school	NO	As needed	Hepatic carcinoma, Lung cancer	Yes	Friends or relatives	Smoking, Alcohol consumption	Pain or difficulty swallowing, White or red patches on the lining of the mouth or tongue, Persistent lumps in the mouth, Painful mouth ulcers, that do not heal within a few weeks	Do not know	40-60	Dentist, Oncology specialist	Internet and social media, TV
56-60	Female	University degree	NO	Check-up once a year	Hepatic carcinoma, Lung cancer, Oral cancer	Yes	Friends or relatives	Smoking, Alcohol consumption, Repeated trauma to the inner surface of the mouth	Difficulty moving the jaw, Pain or difficulty swallowing, Persistent numbness of the lip or tongue over time, Unexplained weight loss, Painful mouth ulcers, that do not heal within a few weeks	Aggressive tumor	20-40	Dentist, Otorhinolaryngologist, Oncology specialist	Pharmacies, Internet and social media, Schools
61-65	Female	University degree	Electronic cigarettes	I have a check-up every 6 months	Hepatic carcinoma, Lung cancer, Oral cancer	NO		Smoking, Alcohol consumption, Poor oral hygiene	White or red patches on the lining of the mouth or tongue, Persistent lumps in the mouth, Painful mouth ulcers, that do not heal within a few weeks	Do not know	20-40	Oncology specialist	There is no need to disseminate further information
61-65	Female	University degree	Electronic cigarettes	I have a check-up every 6 months	Hepatic carcinoma, Lung cancer, Oral cancer	Yes		Smoking, Alcohol consumption, Repeated trauma to the inner surface of the mouth	Difficulty moving the jaw, Pain or difficulty swallowing, Persistent numbness of the lip or tongue over time, White or red patches on the lining of the mouth or tongue, Persistent lumps in the mouth, Persistent lumps in the neck glands, Painful mouth ulcers, that do not heal within a few weeks	Aggressive tumor	60-90	Otorhinolaryngologist, Oncology specialist	Public meetings, Pharmacies, Internet and social media, Newspapers, Schools
56-60	Female	High school	NO	I have a check-up every 6 months	Hepatic carcinoma, Lung cancer, Oral cancer	Yes	TV, Magazines	Smoking, Poor oral hygiene, Repeated trauma to the inner surface of the mouth	Pain or difficulty swallowing, Persistent numbness of the lip or tongue over time, Persistent lumps in the mouth, Persistent lumps in the neck glands, Unexplained weight loss, Painful mouth ulcers, that do not heal within a few weeks	Aggressive tumor	40-60	General practitioner, Otorhinolaryngologist	Pharmacies, Newspapers, Schools
76-80	Female	Middle school	NO	Check-up once a year	Hepatic carcinoma, Lung cancer	NO		Smoking	Pain or difficulty swallowing, Persistent lumps in the mouth, Unexplained weight loss	Do not know	40-60	Dentist	Pharmacies, Schools
36-40	Female	University degree	Electronic cigarettes	Check-up once a year	Uterine fibroid, Hepatic carcinoma, Lung cancer, Oral cancer	NO		Smoking, Alcohol consumption, Poor oral hygiene, Repeated trauma to the inner surface of the mouth	Unexplained loosening of teeth, Persistent numbness of the lip or tongue over time, White or red patches on the lining of the mouth or tongue, Persistent lumps in the mouth, Persistent lumps in the neck glands, Painful mouth ulcers, that do not heal within a few weeks	Aggressive tumor	20-40	Dentist, Otorhinolaryngologist	Internet and social media, TV
51-55	Female	University degree	NO	Check-up once a year	Hepatic carcinoma, Lung cancer, Oral cancer	Yes	TV,	Smoking, Alcohol consumption, Sun exposure	White or red patches on the lining of the mouth or tongue, Painful mouth ulcers, that do not heal within a few weeks	Aggressive tumor	40-60	Dermatology specialist, Otorhinolaryngologist	Pharmacies, Schools
41-45	Male	University degree	Electronic cigarettes	As needed	Uterine fibroid, Hepatic carcinoma, Lung cancer, Oral cancer	NO		Smoking, Poor oral hygiene, Repeated trauma to the inner surface of the mouth	Persistent numbness of the lip or tongue over time, White or red patches on the lining of the mouth or tongue, Persistent lumps in the mouth, Unexplained weight loss, Painful mouth ulcers, that do not heal within a few weeks	Do not know	40-60	Dentist	Pharmacies, Internet and social media, Schools
56-60	Male	High school	NO	Check-up once a year	Hepatic carcinoma, Lung cancer, Oral cancer	Yes	TV, Internet	Smoking, Repeated trauma to the inner surface of the mouth	Difficulty moving the jaw, Persistent numbness of the lip or tongue over time, White or red patches on the lining of the mouth or tongue, Persistent lumps in the mouth, Unexplained weight loss, Painful mouth ulcers, that do not heal within a few weeks	Do not know	20-40	General practitioner, Dentist, Dermatology specialist, Otorhinolaryngologist, Oncology specialist	Internet and social media, Schools
61-65	Female	University degree	Electronic cigarettes	As needed	Hepatic carcinoma, Lung cancer, Oral cancer	Yes	Friends or relatives	Smoking, Alcohol consumption, Repeated trauma to the inner surface of the mouth	Persistent numbness of the lip or tongue over time, White or red patches on the lining of the mouth or tongue, Persistent lumps in the mouth, Persistent lumps in the neck glands, Painful mouth ulcers, that do not heal within a few weeks	Aggressive tumor	40-60	General practitioner, Otorhinolaryngologist	Public meetings, Pharmacies, Internet and social media, Newspapers, Schools
46-50	Male	High school	NO	Check-up once a year	Hepatic carcinoma, Lung cancer, Oral cancer	NO		Smoking, Repeated trauma to the inner surface of the mouth	Unexplained loosening of teeth, Pain or difficulty swallowing, White or red patches on the lining of the mouth or tongue, Hair loss, Painful mouth ulcers, that do not heal within a few weeks	Aggressive tumor	40-60	Oncology specialist	Internet and social media, Newspapers
36-40	Female	University degree	Yes	Check-up once a year	Hepatic carcinoma, Lung cancer, Oral cancer	Yes	TV, Internet	Smoking, Poor oral hygiene, Repeated trauma to the inner surface of the mouth	Difficulty moving the jaw, Pain or difficulty swallowing, Persistent numbness of the lip or tongue over time, White or red patches on the lining of the mouth or tongue, Painful mouth ulcers, that do not heal within a few weeks	Aggressive tumor	20-40	Dentist, Otorhinolaryngologist	Internet and social media, Newspapers, TV
56-60	Female	High school	NO	As needed	Uterine fibroid, Hepatic carcinoma, Lung cancer, Angioma, Oral cancer	NO		Smoking, Poor oral hygiene	Unexplained loosening of teeth, Changes in speech, Difficulty moving the jaw, Pain or difficulty swallowing, Persistent numbness of the lip or tongue over time, White or red patches on the lining of the mouth or tongue, Painful mouth ulcers, that do not heal within a few weeks	Do not know	60-90	General practitioner	Pharmacies, Newspapers, Schools
41-45	Male	University degree	NO	I have a check-up every 6 months	Hepatic carcinoma, Lung cancer, Oral cancer	Yes	Doctor, Friends or relatives	Smoking, Poor oral hygiene, Repeated trauma to the inner surface of the mouth	Changes in speech, Pain or difficulty swallowing, Persistent numbness of the lip or tongue over time, Persistent lumps in the neck glands	Aggressive tumor	40-60	Dentist, Otorhinolaryngologist	Pharmacies, Schools
51-55	Female	High school	NO	Check-up once a year	Hepatic carcinoma, Lung cancer, Oral cancer	Yes	Family	Smoking, Alcohol consumption	Pain or difficulty swallowing, Persistent numbness of the lip or tongue over time, White or red patches on the lining of the mouth or tongue, Painful mouth ulcers, that do not heal within a few weeks	Aggressive tumor	60-90	Otorhinolaryngologist	Pharmacies, Internet and social media
51-55	Female	High school	NO	Check-up once a year	Hepatic carcinoma, Lung cancer, Oral cancer	Yes	Family	Smoking, Alcohol consumption	Pain or difficulty swallowing, Persistent numbness of the lip or tongue over time, White or red patches on the lining of the mouth or tongue, Painful mouth ulcers, that do not heal within a few weeks	Aggressive tumor	60-90	Otorhinolaryngologist	Pharmacies, Internet and social media
56-60	Female	High school	NO	Check-up once a year	Uterine fibroid, Hepatic carcinoma, Lung cancer, Lipoma, Angioma, Oral cancer	NO		Smoking, Repeated trauma to the inner surface of the mouth	Unexplained loosening of teeth, Difficulty moving the jaw, Pain or difficulty swallowing, Persistent numbness of the lip or tongue over time, White or red patches on the lining of the mouth or tongue, Persistent lumps in the mouth, Persistent lumps in the neck glands, Unexplained weight loss, Painful mouth ulcers, that do not heal within a few weeks	Aggressive tumor	40-60	General practitioner, Dentist	Pharmacies, Internet and social media, Schools
51-55	Female	Middle school	NO	Check-up once a year	Uterine fibroid, Lung cancer, Oral cancer	Yes	Friends or relatives	Smoking, Sun exposure	Changes in speech, White or red patches on the lining of the mouth or tongue, Persistent lumps in the neck glands, Unexplained weight loss	Aggressive tumor	40-60	Dermatology specialist, Oncology specialist	Internet and social media, Schools
66-70	Female	Middle school	NO	Check-up once a year	Hepatic carcinoma, Lung cancer	Yes	Friends or relatives	Smoking, Alcohol consumption	Changes in speech, Pain or difficulty swallowing, Dizziness, Persistent lumps in the mouth, Unexplained weight loss	Aggressive tumor	40-60	Pharmacist, Dentist, Otorhinolaryngologist	Public meetings, Newspapers, Schools
36-40	Male	University degree	NO	I have a check-up every 6 months	Hepatic carcinoma, Lung cancer, Oral cancer	Yes	Doctor, Pharmacist	Smoking, Alcohol consumption, Poor oral hygiene, Repeated trauma to the inner surface of the mouth	White or red patches on the lining of the mouth or tongue, Persistent lumps in the mouth, Persistent lumps in the neck glands, Unexplained weight loss, Painful mouth ulcers, that do not heal within a few weeks	Aggressive tumor	40-60	Pharmacist, General practitioner, Dentist, Otorhinolaryngologist	Pharmacies, Internet and social media, Newspapers
31-35	Male	University degree	NO	Check-up once a year	Hepatic carcinoma, Lung cancer, Angioma, Oral cancer	Yes	Pharmacist	Smoking, Alcohol consumption, Poor oral hygiene, Repeated trauma to the inner surface of the mouth	Unexplained loosening of teeth, Blackening of teeth, Pain or difficulty swallowing, Persistent lumps in the mouth, Painful mouth ulcers, that do not heal within a few weeks	Aggressive tumor	40-60	Dentist, Otorhinolaryngologist	Public meetings, Pharmacies, Internet and social media, Newspapers, Schools
61-65	Female	High school	NO	Check-up once a year	Hepatic carcinoma, Lung cancer, Oral cancer	NO		Smoking, Alcohol consumption	Pain or difficulty swallowing, Persistent numbness of the lip or tongue over time, Persistent lumps in the mouth, Persistent lumps in the neck glands	Aggressive tumor	40-60	Otorhinolaryngologist	Pharmacies, Internet and social media, Schools
46-50	Female	University degree	Yes	I have a check-up every 6 months	Hepatic carcinoma, Lung cancer, Oral cancer	Yes	Friends or relatives, Cigarette packs	Smoking, Repeated trauma to the inner surface of the mouth	Changes in speech, Difficulty moving the jaw, Pain or difficulty swallowing, Persistent numbness of the lip or tongue over time, Persistent lumps in the mouth	Aggressive tumor	40-60	Dentist	Dentist
76-80	Female	University degree	NO	As needed	Hepatic carcinoma, Lung cancer, Oral cancer	Yes	Newspaper	Smoking	Unexplained loosening of teeth, Changes in speech, Difficulty moving the jaw, Pain or difficulty swallowing, Persistent numbness of the lip or tongue over time, White or red patches on the lining of the mouth or tongue, Persistent lumps in the mouth	Do not know	40-60	General practitioner	Pharmacies, Newspapers
21-25	Male	High school	Yes	I have a check-up every 6 months	Hepatic carcinoma, Lung cancer, Oral cancer	Yes	TV, Internet, Doctor, Pharmacist	Smoking, Alcohol consumption, Poor oral hygiene	Pain or difficulty swallowing, Persistent numbness of the lip or tongue over time, White or red patches on the lining of the mouth or tongue, Persistent lumps in the mouth, Persistent lumps in the neck glands, Hair loss, Painful mouth ulcers, that do not heal within a few weeks	Aggressive tumor	40-60	General practitioner, Dentist	Pharmacies, Newspapers, Schools
26-30	Female	University degree	NO	I have a check-up every 6 months	Uterine fibroid, Hepatic carcinoma, Lung cancer, Oral cancer	Yes	Friends or relatives	Smoking, Alcohol consumption, Poor oral hygiene, Repeated trauma to the inner surface of the mouth	Changes in speech, Difficulty moving the jaw, Pain or difficulty swallowing, Persistent numbness of the lip or tongue over time, White or red patches on the lining of the mouth or tongue, Persistent lumps in the mouth, Persistent lumps in the neck glands, Painful mouth ulcers, that do not heal within a few weeks	Do not know	40-60	General practitioner, Dentist, Oncology specialist	Pharmacies, Internet and social media, Newspapers, Schools
61-65	Female	University degree	Yes	Check-up once a year	Hepatic carcinoma, Lung cancer, Oral cancer	Yes	Doctor	Smoking, Alcohol consumption, Repeated trauma to the inner surface of the mouth	Changes in speech, Pain or difficulty swallowing, Persistent numbness of the lip or tongue over time, White or red patches on the lining of the mouth or tongue, Persistent lumps in the mouth, Painful mouth ulcers, that do not heal within a few weeks	Aggressive tumor	40-60	Otorhinolaryngologist	Public meetings, Pharmacies, Internet and social media, Newspapers, Schools
71-75	Female	High school	NO	As needed	Hepatic carcinoma, Lung cancer, Oral cancer	Yes	Friends or relatives	Smoking, Alcohol consumption, Sun exposure	Unexplained loosening of teeth, Changes in speech, Difficulty moving the jaw, Persistent numbness of the lip or tongue over time, White or red patches on the lining of the mouth or tongue, Persistent lumps in the mouth, Painful mouth ulcers, that do not heal within a few weeks	Aggressive tumor	20-40	Otorhinolaryngologist	Pharmacies, Internet and social media
41-45	Female	University degree	Yes	Check-up once a year	Uterine fibroid, Hepatic carcinoma, Lung cancer, Oral cancer	Yes	Friends or relatives, Cigarette packs	Smoking, Alcohol consumption, Repeated trauma to the inner surface of the mouth	Pain or difficulty swallowing, Persistent numbness of the lip or tongue over time, White or red patches on the lining of the mouth or tongue, Painful mouth ulcers, that do not heal within a few weeks	Aggressive tumor	40-60	Dentist	Pharmacies, Internet and social media, Schools
56-60	Male	University degree	NO	I have a check-up every 6 months	Hepatic carcinoma, Lung cancer, Angioma, Oral cancer	NO		Smoking, Alcohol consumption, Repeated trauma to the inner surface of the mouth	Difficulty moving the jaw, Pain or difficulty swallowing, Persistent numbness of the lip or tongue over time, Persistent lumps in the mouth, Painful mouth ulcers, that do not heal within a few weeks	Aggressive tumor	40-60	General practitioner, Oncology specialist	Pharmacies, Internet and social media, Schools
71-75	Female	High school	NO	I have a check-up every 6 months	Hepatic carcinoma, Lung cancer, Angioma, Oral cancer	NO	Friends or relatives	Smoking, Repeated trauma to the inner surface of the mouth	Persistent lumps in the mouth, Unexplained weight loss, Painful mouth ulcers, that do not heal within a few weeks	Low-aggressiveness tumor	40-60	General practitioner, Oncology specialist	Internet and social media, Newspapers
51-55	Female	High school	Yes	I have a check-up every 6 months	Hepatic carcinoma, Lung cancer, Oral cancer	Yes	Friends or relatives	Smoking	Unexplained loosening of teeth, Pain or difficulty swallowing, Persistent lumps in the mouth, Painful mouth ulcers, that do not heal within a few weeks	Aggressive tumor	40-60	General practitioner, Dentist	Pharmacies, Internet and social media, Schools
76-80	Female	Middle school	NO	Check-up once a year	Lung cancer	NO		Smoking, Poor oral hygiene	Changes in speech, Difficulty moving the jaw, Pain or difficulty swallowing, White or red patches on the lining of the mouth or tongue, Unexplained weight loss, Painful mouth ulcers, that do not heal within a few weeks	Do not know	20-40	Dentist, Dermatology specialist	Pharmacies
66-70	Female	High school	Electronic cigarettes	As needed	Hepatic carcinoma, Lung cancer, Oral cancer	Yes	TV, Internet	Smoking, Repeated trauma to the inner surface of the mouth	Difficulty moving the jaw, Pain or difficulty swallowing, Persistent numbness of the lip or tongue over time, Persistent lumps in the mouth, Unexplained weight loss, Painful mouth ulcers, that do not heal within a few weeks	Aggressive tumor	40-60	Otorhinolaryngologist, Oncology specialist	Internet and social media, Newspapers, Schools
66-70	Female	High school	NO	As needed	Uterine fibroid, Lung cancer, Oral cancer	NO		Smoking, Poor oral hygiene	Pain or difficulty swallowing, Persistent lumps in the mouth, Persistent lumps in the neck glands, Painful mouth ulcers, that do not heal within a few weeks	Aggressive tumor	20-40	Dentist, Oncology specialist	Pharmacies, Schools
46-50	Male	University degree	Yes	Check-up once a year	Hepatic carcinoma, Lung cancer, Oral cancer	Yes	Doctor, Friends or relatives	Smoking, Alcohol consumption, Poor oral hygiene, Repeated trauma to the inner surface of the mouth	Unexplained loosening of teeth, Difficulty moving the jaw, Pain or difficulty swallowing, Persistent numbness of the lip or tongue over time, White or red patches on the lining of the mouth or tongue, Persistent lumps in the mouth, Painful mouth ulcers, that do not heal within a few weeks	Aggressive tumor	20-40	Dentist	Pharmacies, Internet and social media
76-80	Male	High school	Yes	Check-up once a year	Uterine fibroid, Hepatic carcinoma, Lung cancer, Oral cancer	Yes	TV	Smoking, Poor oral hygiene	Unexplained loosening of teeth, Changes in speech, Difficulty moving the jaw, Pain or difficulty swallowing, Persistent numbness of the lip or tongue over time, Painful mouth ulcers, that do not heal within a few weeks	Do not know	40-60	Dentist	Internet and social media, Schools
51-55	Female	University degree	Electronic cigarettes	As needed	Hepatic carcinoma, Lung cancer, Oral cancer	Yes	Doctor	Smoking, Poor oral hygiene, Repeated trauma to the inner surface of the mouth	Pain or difficulty swallowing, Persistent numbness of the lip or tongue over time, White or red patches on the lining of the mouth or tongue, Persistent lumps in the mouth, Persistent lumps in the neck glands, Painful mouth ulcers, that do not heal within a few weeks	Do not know	40-60	Dentist, Otorhinolaryngologist	Pharmacies, Schools
46-50	Female	High school	Yes	I have a check-up every 6 months	Hepatic carcinoma, Lung cancer	NO		Smoking	Changes in speech, Difficulty moving the jaw, Pain or difficulty swallowing, White or red patches on the lining of the mouth or tongue, Persistent lumps in the mouth, Unexplained weight loss	Do not know	40-60	Otorhinolaryngologist	Pharmacies, Schools
76-80	Female	University degree	NO	I have a check-up every 6 months	Hepatic carcinoma, Lung cancer, Oral cancer	NO		Smoking, Alcohol consumption, Repeated trauma to the inner surface of the mouth	Persistent numbness of the lip or tongue over time, White or red patches on the lining of the mouth or tongue, Persistent lumps in the mouth, Painful mouth ulcers, that do not heal within a few weeks	Aggressive tumor	40-60	General practitioner, Dentist	Pharmacies, Internet and social media
31-35	Female	University degree	NO	Check-up once a year	Hepatic carcinoma, Lung cancer, Angioma, Oral cancer	Yes	Friends or relatives	Smoking, Alcohol consumption, Poor oral hygiene, Repeated trauma to the inner surface of the mouth	Unexplained loosening of teeth, Pain or difficulty swallowing, Persistent numbness of the lip or tongue over time, White or red patches on the lining of the mouth or tongue, Persistent lumps in the mouth, Persistent lumps in the neck glands, Painful mouth ulcers, that do not heal within a few weeks	Aggressive tumor	20-40	Dentist, Oncology specialist	Internet and social media, TV
56-60	Male	High school	NO	As needed	Uterine fibroid, Hepatic carcinoma, Lung cancer, Lipoma, Oral cancer	Yes	TV, Radio	Smoking, Alcohol consumption, Poor oral hygiene, Repeated trauma to the inner surface of the mouth	Unexplained loosening of teeth, Blackening of teeth, Changes in speech, Difficulty moving the jaw, Pain or difficulty swallowing, White or red patches on the lining of the mouth or tongue, Persistent lumps in the mouth, Unexplained weight loss, Painful mouth ulcers, that do not heal within a few weeks	Aggressive tumor	40-60	General practitioner, Dentist, Otorhinolaryngologist	Pharmacies, TV
46-50	Female	University degree	Yes	Check-up once a year	Uterine fibroid, Hepatic carcinoma, Lung cancer, Oral cancer	NO		Smoking, Poor oral hygiene	Unexplained loosening of teeth, Pain or difficulty swallowing, Persistent numbness of the lip or tongue over time, White or red patches on the lining of the mouth or tongue, Painful mouth ulcers, that do not heal within a few weeks	Do not know	40-60	Dentist	Pharmacies, Internet and social media, Schools
61-65	Male	High school	NO	As needed	Hepatic carcinoma, Lung cancer, Angioma, Oral cancer	Yes	Friends or relatives	Smoking, Poor oral hygiene, Repeated trauma to the inner surface of the mouth	Difficulty moving the jaw, Pain or difficulty swallowing, Persistent numbness of the lip or tongue over time, White or red patches on the lining of the mouth or tongue, Persistent lumps in the mouth, Persistent lumps in the neck glands, Unexplained weight loss, Painful mouth ulcers, that do not heal within a few weeks	Aggressive tumor	20-40	Dentist, Otorhinolaryngologist, Oncology specialist	Pharmacies, Internet and social media, TV
36-40	Female	University degree	Yes	As needed	Uterine fibroid, Hepatic carcinoma, Lung cancer, Angioma, Oral cancer	Yes	Internet, Friends or relatives	Smoking, Alcohol consumption, Poor oral hygiene, Repeated trauma to the inner surface of the mouth	Unexplained loosening of teeth, Difficulty moving the jaw, Pain or difficulty swallowing, White or red patches on the lining of the mouth or tongue, Persistent lumps in the mouth, Persistent lumps in the neck glands, Painful mouth ulcers, that do not heal within a few weeks	Aggressive tumor	40-60	General practitioner, Dentist	Pharmacies, Internet and social media
21-25	Female	High school	Yes	I have a check-up every 6 months	Lung cancer, Angioma, Oral cancer	Yes	Internet	Smoking, Alcohol consumption	Blackening of teeth, Changes in speech, Persistent lumps in the mouth, Persistent lumps in the neck glands	Aggressive tumor	40-60	General practitioner, Dentist	Schools
71-75	Female	Middle school	NO	As needed	Uterine fibroid, Hepatic carcinoma, Lung cancer, Angioma, Oral cancer	NO		Smoking, Alcohol consumption, Repeated trauma to the inner surface of the mouth	Unexplained loosening of teeth, Persistent numbness of the lip or tongue over time, White or red patches on the lining of the mouth or tongue, Persistent lumps in the mouth, Painful mouth ulcers, that do not heal within a few weeks	Do not know	60-90	General practitioner	Pharmacies, Schools
26-30	Male	High school	Yes	I have a check-up every 6 months	Uterine fibroid, Lung cancer	NO		Smoking, Alcohol consumption	Difficulty moving the jaw, White or red patches on the lining of the mouth or tongue, Persistent lumps in the mouth	Do not know	60-90	Oncology specialist	Pharmacies, Internet and social media
71-75	Male	Middle school	NO	As needed	Hepatic carcinoma, Lung cancer, Angioma, Oral cancer	NO		Smoking, Poor oral hygiene	Unexplained loosening of teeth, Pain or difficulty swallowing, Persistent numbness of the lip or tongue over time, White or red patches on the lining of the mouth or tongue, Painful mouth ulcers, that do not heal within a few weeks	Aggressive tumor	20-40	Dermatology specialist, Otorhinolaryngologist	Schools
61-65	Female	High school	NO	I have a check-up every 6 months	Uterine fibroid, Hepatic carcinoma, Lung cancer, Angioma, Oral cancer	Yes	Dentist	Smoking, Alcohol consumption, Poor oral hygiene	Blackening of teeth, Pain or difficulty swallowing, Persistent numbness of the lip or tongue over time, White or red patches on the lining of the mouth or tongue, Persistent lumps in the mouth, Painful mouth ulcers, that do not heal within a few weeks	Low-aggressiveness tumor	40-60	General practitioner, Dentist	Public meetings, Pharmacies, Schools
61-65	Female	High school	Yes	Check-up once a year	Uterine fibroid, Hepatic carcinoma, Lung cancer, Lipoma, Angioma, Oral cancer	Yes	Hospital	Smoking, Alcohol consumption	Unexplained loosening of teeth, Difficulty moving the jaw, Pain or difficulty swallowing, Persistent numbness of the lip or tongue over time, White or red patches on the lining of the mouth or tongue, Persistent lumps in the mouth, Persistent lumps in the neck glands, Unexplained weight loss, Painful mouth ulcers, that do not heal within a few weeks	Aggressive tumor	40-60	Dentist, Otorhinolaryngologist	Internet and social media
81-85	Female	Middle school	Yes	I have a check-up every 6 months	Hepatic carcinoma, Lung cancer	Yes	Friends or relatives	Smoking, Alcohol consumption, Poor oral hygiene	Unexplained loosening of teeth, Pain or difficulty swallowing, Persistent numbness of the lip or tongue over time, White or red patches on the lining of the mouth or tongue	Aggressive tumor	40-60	Dentist	Pharmacies, Newspapers, Schools
41-45	Male	University degree	Electronic cigarettes	Check-up once a year	Hepatic carcinoma, Lung cancer, Oral cancer	Yes	Doctor, Friends or relatives	Smoking, Alcohol consumption, Poor oral hygiene, Repeated trauma to the inner surface of the mouth	Difficulty moving the jaw, Pain or difficulty swallowing, Persistent numbness of the lip or tongue over time, White or red patches on the lining of the mouth or tongue, Persistent lumps in the mouth, Persistent lumps in the neck glands, Painful mouth ulcers, that do not heal within a few weeks	Aggressive tumor	20-40	General practitioner, Dentist	Pharmacies, Internet and social media
36-40	Female	High school	NO	As needed	Hepatic carcinoma, Lung cancer	NO		Smoking, Poor oral hygiene	Difficulty moving the jaw, Pain or difficulty swallowing, White or red patches on the lining of the mouth or tongue, Persistent lumps in the mouth, Painful mouth ulcers, that do not heal within a few weeks	Do not know	40-60	Otorhinolaryngologist, Oncology specialist	Internet and social media
26-30	Female	University degree	NO	I have a check-up every 6 months	Hepatic carcinoma, Lung cancer, Oral cancer	Yes	TV, Internet	Smoking, Alcohol consumption, Poor oral hygiene, Repeated trauma to the inner surface of the mouth	White or red patches on the lining of the mouth or tongue, Persistent lumps in the mouth, Persistent lumps in the neck glands, Unexplained weight loss, Painful mouth ulcers, that do not heal within a few weeks	Aggressive tumor	40-60	General practitioner, Dentist	Pharmacies, Internet and social media
51-55	Female	University degree	NO	I have a check-up every 6 months	Hepatic carcinoma, Lung cancer, Oral cancer	Yes	University	Smoking, Alcohol consumption, Poor oral hygiene, Sun exposure, Repeated trauma to the inner surface of the mouth	Unexplained loosening of teeth, Blackening of teeth, Changes in speech, Difficulty moving the jaw, Pain or difficulty swallowing, Persistent numbness of the lip or tongue over time, White or red patches on the lining of the mouth or tongue, Persistent lumps in the mouth, Persistent lumps in the neck glands, Painful mouth ulcers, that do not heal within a few weeks	Aggressive tumor	20-40	Pharmacist, General practitioner, Dentist	Public meetings, Pharmacies, Internet and social media, Schools
56-60	Female	University degree	NO	Check-up once a year	Hepatic carcinoma, Lung cancer, Oral cancer	Yes	Friends or relatives	Smoking, Repeated trauma to the inner surface of the mouth	Unexplained loosening of teeth, Pain or difficulty swallowing, Persistent lumps in the mouth, Persistent lumps in the neck glands	Do not know	20-40	General practitioner	Public meetings, Pharmacies, Internet and social media, Newspapers, Schools
66-70	Male	Middle school	NO	Check-up once a year	Hepatic carcinoma, Lung cancer, Angioma, Oral cancer	Yes	TV	Smoking, Alcohol consumption	Unexplained loosening of teeth, Blackening of teeth, Changes in speech, Difficulty moving the jaw, Pain or difficulty swallowing, White or red patches on the lining of the mouth or tongue, Unexplained weight loss, Painful mouth ulcers, that do not heal within a few weeks	Do not know	60-90	Dentist, Otorhinolaryngologist	Pharmacies, Schools, Doctor
51-55	Male	University degree	Yes	Check-up once a year	Hepatic carcinoma, Lung cancer	NO		Smoking, Poor oral hygiene	Blackening of teeth, Difficulty moving the jaw, White or red patches on the lining of the mouth or tongue, Persistent lumps in the mouth, Painful mouth ulcers, that do not heal within a few weeks	Do not know	40-60	Oncology specialist	Pharmacies
51-55	Female	University degree	NO	Check-up once a year	Hepatic carcinoma, Lung cancer, Oral cancer	Yes	Friends or relatives	Smoking, Alcohol consumption, Repeated trauma to the inner surface of the mouth	Difficulty moving the jaw, Persistent numbness of the lip or tongue over time, Persistent lumps in the mouth, Painful mouth ulcers, that do not heal within a few weeks	Aggressive tumor	40-60	Otorhinolaryngologist	Pharmacies, Schools
41-45	Female	University degree	NO	As needed	Hepatic carcinoma, Lung cancer, Lipoma, Oral cancer	Yes	Pharmacist	Smoking, Alcohol consumption, Poor oral hygiene, Repeated trauma to the inner surface of the mouth	Changes in speech, Difficulty moving the jaw, Pain or difficulty swallowing, Dizziness, Persistent numbness of the lip or tongue over time, Persistent lumps in the mouth, Unexplained weight loss, Painful mouth ulcers, that do not heal within a few weeks	Aggressive tumor	40-60	General practitioner, Dentist	Pharmacies, Internet and social media
26-30	Male	High school	Yes	As needed	Uterine fibroid, Hepatic carcinoma, Lung cancer, Angioma, Oral cancer	Yes	Doctor, Cigarette packs	Smoking, Poor oral hygiene, Repeated trauma to the inner surface of the mouth	Unexplained loosening of teeth, Blackening of teeth, Pain or difficulty swallowing, Dizziness, White or red patches on the lining of the mouth or tongue, Unexplained weight loss, Painful mouth ulcers, that do not heal within a few weeks	Aggressive tumor	20-40	Dentist	Pharmacies, Internet and social media
46-50	Female	University degree	Yes	Check-up once a year	Uterine fibroid, Hepatic carcinoma, Lung cancer, Oral cancer	NO		Smoking, Alcohol consumption, Poor oral hygiene, Repeated trauma to the inner surface of the mouth	Unexplained loosening of teeth, Blackening of teeth, Pain or difficulty swallowing, Dizziness, Persistent numbness of the lip or tongue over time, White or red patches on the lining of the mouth or tongue, Unexplained weight loss, Painful mouth ulcers, that do not heal within a few weeks	Do not know	40-60	Dentist, Otorhinolaryngologist	Pharmacies, Internet and social media, Schools
66-70	Male	High school	NO	As needed	Uterine fibroid, Hepatic carcinoma, Lung cancer, Angioma, Oral cancer	NO		Smoking	Unexplained loosening of teeth, Difficulty moving the jaw, Pain or difficulty swallowing, Dizziness, White or red patches on the lining of the mouth or tongue, Unexplained weight loss, Painful mouth ulcers, that do not heal within a few weeks	Aggressive tumor	20-40	General practitioner, Dentist	Public meetings, Schools
46-50	Male	University degree	NO	As needed	Hepatic carcinoma, Lung cancer, Oral cancer	Yes	Friends or relatives	Smoking, Alcohol consumption, Poor oral hygiene, Sun exposure, Repeated trauma to the inner surface of the mouth	Unexplained loosening of teeth, Changes in speech, Difficulty moving the jaw, Pain or difficulty swallowing, Persistent numbness of the lip or tongue over time, White or red patches on the lining of the mouth or tongue, Persistent lumps in the mouth, Persistent lumps in the neck glands, Painful mouth ulcers, that do not heal within a few weeks	Aggressive tumor	40-60	Dentist, Otorhinolaryngologist	Pharmacies, Internet and social media
46-50	Male	High school	NO	Check-up once a year	Uterine fibroid, Hepatic carcinoma, Lung cancer	Yes	Doctor	Poor oral hygiene	Difficulty moving the jaw, Pain or difficulty swallowing	Aggressive tumor	40-60	General practitioner, Otorhinolaryngologist	Newspapers, Schools
41-45	Female	University degree	Yes	Check-up once a year	Hepatic carcinoma, Lung cancer, Oral cancer	Yes	Doctor	Smoking, Alcohol consumption, Poor oral hygiene	Pain or difficulty swallowing, Persistent numbness of the lip or tongue over time, White or red patches on the lining of the mouth or tongue, Painful mouth ulcers, that do not heal within a few weeks	Do not know	40-60	General practitioner, Oncology specialist	Pharmacies, Internet and social media
61-65	Female	High school	NO	Check-up once a year	Uterine fibroid, Hepatic carcinoma, Lung cancer, Oral cancer	Yes	Friends or relatives	Smoking, Poor oral hygiene, Repeated trauma to the inner surface of the mouth	Unexplained loosening of teeth, Difficulty moving the jaw, Pain or difficulty swallowing, Persistent numbness of the lip or tongue over time, White or red patches on the lining of the mouth or tongue, Painful mouth ulcers, that do not heal within a few weeks	Aggressive tumor	20-40	Dentist, Oncology specialist	Pharmacies, Internet and social media, Newspapers, Schools
46-50	Female	High school	Electronic cigarettes	As needed	Hepatic carcinoma, Lung cancer, Angioma, Oral cancer	NO		Smoking, Alcohol consumption, Poor oral hygiene, Repeated trauma to the inner surface of the mouth	Changes in speech, Difficulty moving the jaw, Pain or difficulty swallowing, Persistent numbness of the lip or tongue over time, White or red patches on the lining of the mouth or tongue, Unexplained weight loss, Painful mouth ulcers, that do not heal within a few weeks	Do not know	40-60	General practitioner, Dentist	Pharmacies, Doctor
26-30	Female	University degree	NO	As needed	Uterine fibroid, Hepatic carcinoma, Lung cancer, Angioma, Oral cancer	NO		Smoking, Alcohol consumption, Repeated trauma to the inner surface of the mouth	Unexplained loosening of teeth, Pain or difficulty swallowing, Persistent numbness of the lip or tongue over time, White or red patches on the lining of the mouth or tongue, Persistent lumps in the mouth, Unexplained weight loss, Painful mouth ulcers, that do not heal within a few weeks	Do not know	40-60	General practitioner, Dentist	Pharmacies, Internet and social media
56-60	Female	University degree	Yes	As needed	Hepatic carcinoma, Lung cancer, Oral cancer	Yes	Doctor, Friends or relatives	Smoking, Alcohol consumption, Poor oral hygiene, Sun exposure, Repeated trauma to the inner surface of the mouth	Unexplained loosening of teeth, Blackening of teeth, Pain or difficulty swallowing, Persistent numbness of the lip or tongue over time, White or red patches on the lining of the mouth or tongue, Unexplained weight loss, Painful mouth ulcers, that do not heal within a few weeks	Aggressive tumor	20-40	General practitioner, Dentist	Pharmacies, Schools
71-75	Female	Middle school	Yes	As needed	Hepatic carcinoma	NO		Smoking	Unexplained loosening of teeth, Blackening of teeth, Pain or difficulty swallowing, Persistent numbness of the lip or tongue over time, Unexplained weight loss, Painful mouth ulcers, that do not heal within a few weeks	Low-aggressiveness tumor	60-90	Oncology specialist	Internet and social media, TV
56-60	Male	Middle school	NO	Check-up once a year	Hepatic carcinoma, Lung cancer, Oral cancer	Yes	Friends or relatives	Smoking, Alcohol consumption, Poor oral hygiene, Repeated trauma to the inner surface of the mouth	Unexplained loosening of teeth, Difficulty moving the jaw, Pain or difficulty swallowing, Persistent numbness of the lip or tongue over time, White or red patches on the lining of the mouth or tongue, Persistent lumps in the mouth, Painful mouth ulcers, that do not heal within a few weeks	Aggressive tumor	40-60	Otorhinolaryngologist	Internet and social media, Newspapers, Schools
36-40	Female	University degree	Yes	I have a check-up every 6 months	Hepatic carcinoma, Lung cancer, Oral cancer	Yes	TV, Internet	Smoking, Repeated trauma to the inner surface of the mouth	Difficulty moving the jaw, White or red patches on the lining of the mouth or tongue, Persistent lumps in the mouth, Persistent lumps in the neck glands, Unexplained weight loss, Painful mouth ulcers, that do not heal within a few weeks	Do not know	40-60	Dentist, Otorhinolaryngologist, Oncology specialist	Pharmacies, Internet and social media, Newspapers
26-30	Male	University degree	NO	As needed	Hepatic carcinoma, Lung cancer, Oral cancer	Yes	Doctor	Smoking, Alcohol consumption, Poor oral hygiene, Repeated trauma to the inner surface of the mouth	Unexplained loosening of teeth, Blackening of teeth, Pain or difficulty swallowing, Persistent numbness of the lip or tongue over time, White or red patches on the lining of the mouth or tongue, Persistent lumps in the mouth, Persistent lumps in the neck glands, Unexplained weight loss, Painful mouth ulcers, that do not heal within a few weeks	Aggressive tumor	40-60	General practitioner, Dentist, Otorhinolaryngologist, Oncology specialist	Public meetings, Pharmacies, Internet and social media, Newspapers, Schools
46-50	Female	University degree	NO	I have a check-up every 6 months	Hepatic carcinoma, Lung cancer, Oral cancer	NO		Smoking, Poor oral hygiene, Repeated trauma to the inner surface of the mouth	Unexplained loosening of teeth, Difficulty moving the jaw, Persistent lumps in the mouth, Persistent lumps in the neck glands, Painful mouth ulcers, that do not heal within a few weeks	Do not know	40-60	Dentist	Pharmacies, Newspapers
81-85	Female	Middle school	NO	As needed	Uterine fibroid, Hepatic carcinoma, Lung cancer, Angioma, Oral cancer	NO		Smoking, Alcohol consumption	Unexplained loosening of teeth, White or red patches on the lining of the mouth or tongue, Persistent lumps in the mouth, Painful mouth ulcers, that do not heal within a few weeks	Aggressive tumor	40-60	Dentist	Pharmacies
51-55	Female	High school	NO	As needed	Hepatic carcinoma, Lung cancer, Oral cancer	Yes	Friends or relatives	Repeated trauma to the inner surface of the mouth	Changes in speech, Difficulty moving the jaw, Persistent numbness of the lip or tongue over time, White or red patches on the lining of the mouth or tongue, Persistent lumps in the mouth, Persistent lumps in the neck glands, Painful mouth ulcers, that do not heal within a few weeks	Aggressive tumor	40-60	Otorhinolaryngologist, Oncology specialist	Internet and social media, Schools
76-80	Male	Middle school	NO	As needed	Hepatic carcinoma, Lung cancer, Lipoma, Angioma, Oral cancer	NO		Smoking, Alcohol consumption, Repeated trauma to the inner surface of the mouth	Blackening of teeth, Changes in speech, Difficulty moving the jaw, Pain or difficulty swallowing, White or red patches on the lining of the mouth or tongue, Persistent lumps in the mouth, Persistent lumps in the neck glands, Hair loss, Unexplained weight loss, Persistent cold, Painful mouth ulcers, that do not heal within a few weeks	Aggressive tumor	40-60	General practitioner	General practitioner
81-85	Male	University degree	NO	I have a check-up every 6 months	Uterine fibroid, Hepatic carcinoma, Lung cancer, Oral cancer	NO		Smoking, Alcohol consumption, Poor oral hygiene, Repeated trauma to the inner surface of the mouth	Unexplained loosening of teeth, Blackening of teeth, Changes in speech, Difficulty moving the jaw, Pain or difficulty swallowing, Persistent numbness of the lip or tongue over time, White or red patches on the lining of the mouth or tongue, Persistent lumps in the mouth, Persistent lumps in the neck glands, Painful mouth ulcers, that do not heal within a few weeks	Aggressive tumor	40-60	General practitioner	Public meetings, Pharmacies, Internet and social media
36-40	Female	High school	Yes	Check-up once a year	Lung cancer, Oral cancer	NO		Smoking, Alcohol consumption, Poor oral hygiene	Blackening of teeth, Changes in speech, Difficulty moving the jaw, Pain or difficulty swallowing, Dizziness, Persistent numbness of the lip or tongue over time, Hair loss, Unexplained weight loss, Painful mouth ulcers, that do not heal within a few weeks	Aggressive tumor	40-60	Oncology specialist	Pharmacies, Internet and social media, Schools
66-70	Female	University degree	NO	Check-up once a year	Hepatic carcinoma, Angioma, Oral cancer	Yes	Friends or relatives	Smoking	Difficulty moving the jaw, Pain or difficulty swallowing, Persistent numbness of the lip or tongue over time, White or red patches on the lining of the mouth or tongue, Persistent lumps in the mouth, Persistent lumps in the neck glands, Unexplained weight loss, Painful mouth ulcers, that do not heal within a few weeks	Do not know	40-60	Oncology specialist	Pharmacies
36-40	Female	High school	NO	I have a check-up every 6 months	Uterine fibroid, Hepatic carcinoma, Lung cancer, Oral cancer	NO		Smoking, Alcohol consumption, Repeated trauma to the inner surface of the mouth	Changes in speech, Difficulty moving the jaw, Persistent numbness of the lip or tongue over time, White or red patches on the lining of the mouth or tongue, Persistent lumps in the mouth, Persistent lumps in the neck glands, Painful mouth ulcers, that do not heal within a few weeks	Do not know	20-40	General practitioner	Pharmacies, Schools
46-50	Female	University degree	NO	Check-up once a year	Uterine fibroid, Hepatic carcinoma, Lung cancer, Oral cancer	Yes	Friends or relatives	Smoking, Alcohol consumption	Unexplained loosening of teeth, Changes in speech, Difficulty moving the jaw, Pain or difficulty swallowing, Persistent numbness of the lip or tongue over time, White or red patches on the lining of the mouth or tongue, Persistent lumps in the mouth, Persistent lumps in the neck glands, Unexplained weight loss, Painful mouth ulcers, that do not heal within a few weeks	Do not know	40-60	General practitioner	Public meetings, Pharmacies, Internet and social media, Newspapers, Schools
66-70	Male	University degree	NO	I have a check-up every 6 months	Uterine fibroid, Hepatic carcinoma, Lung cancer, Oral cancer	Yes	TV	Smoking, Repeated trauma to the inner surface of the mouth	Unexplained loosening of teeth, Difficulty moving the jaw, Pain or difficulty swallowing, Persistent numbness of the lip or tongue over time, Persistent lumps in the mouth, Persistent lumps in the neck glands, Unexplained weight loss, Painful mouth ulcers, that do not heal within a few weeks	Aggressive tumor	40-60	General practitioner	Personalized letters
56-60	Male	High school	NO	I have a check-up every 6 months	Uterine fibroid, Hepatic carcinoma, Lung cancer, Lipoma, Oral cancer	NO		Smoking, Repeated trauma to the inner surface of the mouth	Changes in speech, Difficulty moving the jaw, Persistent lumps in the mouth, Persistent lumps in the neck glands	Do not know	40-60	General practitioner	Schools
56-60	Male	High school	NO	I have a check-up every 6 months	Uterine fibroid, Hepatic carcinoma, Lung cancer, Oral cancer	Yes	TV	Smoking, Alcohol consumption, Repeated trauma to the inner surface of the mouth	Blackening of teeth, Changes in speech, Difficulty moving the jaw, White or red patches on the lining of the mouth or tongue, Persistent lumps in the mouth, Persistent lumps in the neck glands, Painful mouth ulcers, that do not heal within a few weeks	Do not know	40-60	General practitioner, Oncology specialist	Pharmacies, Schools
46-50	Female	High school	NO	I have a check-up every 6 months	Uterine fibroid, Lung cancer, Oral cancer	Yes	Friends or relatives	Smoking, Alcohol consumption, Repeated trauma to the inner surface of the mouth	Unexplained loosening of teeth, Changes in speech, Persistent numbness of the lip or tongue over time, White or red patches on the lining of the mouth or tongue, Persistent lumps in the mouth, Persistent lumps in the neck glands, Unexplained weight loss, Painful mouth ulcers, that do not heal within a few weeks	Aggressive tumor	20-40	General practitioner, Otorhinolaryngologist	Pharmacies, Internet and social media, Schools
56-60	Male	High school	Yes	I have a check-up every 6 months	Hepatic carcinoma, Lung cancer, Oral cancer	NO	Friends or relatives	Smoking, Alcohol consumption, Repeated trauma to the inner surface of the mouth	Difficulty moving the jaw, Pain or difficulty swallowing, White or red patches on the lining of the mouth or tongue, Persistent lumps in the mouth, Persistent lumps in the neck glands, Painful mouth ulcers, that do not heal within a few weeks	Aggressive tumor	20-40	General practitioner, Otorhinolaryngologist, Oncology specialist	Pharmacies, Schools
26-30	Female	High school	NO	As needed	Uterine fibroid, Hepatic carcinoma, Lung cancer, Oral cancer	Yes	Bar	Smoking	Changes in speech, Pain or difficulty swallowing, Persistent numbness of the lip or tongue over time, Persistent lumps in the mouth, Unexplained weight loss	Aggressive tumor	40-60	Dentist	Internet and social media, Newspapers, Schools
71-75	Female	High school	NO	As needed	Uterine fibroid, Hepatic carcinoma, Lung cancer, Oral cancer	NO		Smoking, Alcohol consumption, Poor oral hygiene, Sun exposure, Repeated trauma to the inner surface of the mouth	Blackening of teeth, Changes in speech, Difficulty moving the jaw, Persistent numbness of the lip or tongue over time, White or red patches on the lining of the mouth or tongue, Persistent lumps in the mouth, Persistent lumps in the neck glands, Hair loss, Unexplained weight loss, Persistent cold, Painful mouth ulcers, that do not heal within a few weeks	Aggressive tumor	40-60	General practitioner, Dentist	Public meetings, Schools
66-70	Male	High school	NO	Check-up once a year	Hepatic carcinoma, Lung cancer, Oral cancer	NO		Smoking, Alcohol consumption, Repeated trauma to the inner surface of the mouth	Unexplained loosening of teeth, Pain or difficulty swallowing, Persistent numbness of the lip or tongue over time, White or red patches on the lining of the mouth or tongue, Persistent lumps in the mouth, Painful mouth ulcers, that do not heal within a few weeks	Low-aggressiveness tumor	40-60	Dentist	Pharmacies, Internet and social media, Newspapers
81-85	Male	University degree	NO	As needed	Uterine fibroid, Hepatic carcinoma, Lung cancer, Lipoma, Oral cancer	Yes	Friends or relatives	Smoking, Alcohol consumption, Sun exposure	Pain or difficulty swallowing, Persistent lumps in the mouth, Persistent lumps in the neck glands, Unexplained weight loss, Persistent cold, Painful mouth ulcers, that do not heal within a few weeks	Aggressive tumor	60-90	General practitioner, Oncology specialist	TV
56-60	Female	Middle school	NO	I have a check-up every 6 months	Hepatic carcinoma, Lung cancer, Angioma, Oral cancer	NO		Smoking, Alcohol consumption, Poor oral hygiene, Sun exposure, Repeated trauma to the inner surface of the mouth	White or red patches on the lining of the mouth or tongue, Unexplained weight loss, Painful mouth ulcers, that do not heal within a few weeks	Do not know	40-60	Oncology specialist	Pharmacies
41-45	Female	University degree	Yes	Check-up once a year	Uterine fibroid, Hepatic carcinoma, Lung cancer, Oral cancer	Yes	Pharmacist	Smoking, Alcohol consumption, Repeated trauma to the inner surface of the mouth	Unexplained loosening of teeth, Persistent numbness of the lip or tongue over time, White or red patches on the lining of the mouth or tongue, Unexplained weight loss, Painful mouth ulcers, that do not heal within a few weeks	Do not know	20-40	General practitioner, Dentist	Pharmacies, Internet and social media, Schools
36-40	Male	High school	Yes	Check-up once a year	Hepatic carcinoma, Lung cancer, Oral cancer	Yes	Friends or relatives	Smoking, Poor oral hygiene, Repeated trauma to the inner surface of the mouth	Unexplained loosening of teeth, Difficulty moving the jaw, Pain or difficulty swallowing, Persistent numbness of the lip or tongue over time, White or red patches on the lining of the mouth or tongue, Persistent lumps in the mouth, Unexplained weight loss, Painful mouth ulcers, that do not heal within a few weeks	Do not know	40-60	Dentist, Otorhinolaryngologist	Pharmacies, Internet and social media
76-80	Female	University degree	NO	As needed	Uterine fibroid, Hepatic carcinoma, Lung cancer, Lipoma, Angioma, Oral cancer	Yes	Doctor	Smoking, Repeated trauma to the inner surface of the mouth	Changes in speech, Difficulty moving the jaw, Pain or difficulty swallowing, Persistent numbness of the lip or tongue over time, White or red patches on the lining of the mouth or tongue, Persistent lumps in the mouth, Hair loss, Unexplained weight loss, Painful mouth ulcers, that do not heal within a few weeks	Low-aggressiveness tumor	40-60	Otorhinolaryngologist	Doctor
51-55	Female	University degree	Electronic cigarettes	Check-up once a year	Hepatic carcinoma, Lung cancer, Oral cancer	Yes	Doctor, Friends or relatives	Smoking, Poor oral hygiene, Sun exposure, Repeated trauma to the inner surface of the mouth	Unexplained loosening of teeth, Difficulty moving the jaw, Pain or difficulty swallowing, Persistent numbness of the lip or tongue over time, White or red patches on the lining of the mouth or tongue, Persistent lumps in the mouth, Persistent lumps in the neck glands, Painful mouth ulcers, that do not heal within a few weeks	Aggressive tumor	40-60	Dentist	Pharmacies, Internet and social media
56-60	Female	University degree	NO	Check-up once a year	Hepatic carcinoma, Lung cancer, Oral cancer	Yes	Friends or relatives	Smoking, Alcohol consumption, Repeated trauma to the inner surface of the mouth	Difficulty moving the jaw, Pain or difficulty swallowing, Persistent numbness of the lip or tongue over time, White or red patches on the lining of the mouth or tongue, Persistent lumps in the mouth, Persistent lumps in the neck glands, Painful mouth ulcers, that do not heal within a few weeks	Aggressive tumor	40-60	General practitioner, Dentist, Oncology specialist	Pharmacies, Doctor
66-70	Female	Middle school	NO	I have a check-up every 6 months	Hepatic carcinoma, Lung cancer	NO		Smoking, Alcohol consumption	Unexplained loosening of teeth, Blackening of teeth, Pain or difficulty swallowing, Persistent numbness of the lip or tongue over time, White or red patches on the lining of the mouth or tongue, Unexplained weight loss	Do not know	40-60	Oncology specialist	Public meetings, Pharmacies
46-50	Female	University degree	Electronic cigarettes	Check-up once a year	Hepatic carcinoma, Lung cancer, Oral cancer	Yes	Internet	Smoking, Alcohol consumption, Poor oral hygiene, Repeated trauma to the inner surface of the mouth	Unexplained loosening of teeth, Difficulty moving the jaw, Pain or difficulty swallowing, Persistent numbness of the lip or tongue over time, White or red patches on the lining of the mouth or tongue, Persistent lumps in the mouth, Unexplained weight loss, Painful mouth ulcers, that do not heal within a few weeks	Aggressive tumor	60-90	General practitioner, Dentist	Pharmacies, Internet and social media
51-55	Female	University degree	NO	As needed	Uterine fibroid, Hepatic carcinoma, Lung cancer, Oral cancer	Yes	TV, Internet	Smoking, Alcohol consumption, Poor oral hygiene	Pain or difficulty swallowing, Persistent numbness of the lip or tongue over time, White or red patches on the lining of the mouth or tongue, Persistent lumps in the mouth, Persistent lumps in the neck glands, Unexplained weight loss, Painful mouth ulcers, that do not heal within a few weeks	Aggressive tumor	40-60	General practitioner, Dentist, Otorhinolaryngologist	Public meetings, Pharmacies, Schools
61-65	Female	High school	Yes	As needed	Uterine fibroid, Hepatic carcinoma, Lung cancer, Angioma, Oral cancer	Yes	Doctor, Friends or relatives	Smoking, Alcohol consumption, Poor oral hygiene, Sun exposure, Repeated trauma to the inner surface of the mouth	Unexplained loosening of teeth, Pain or difficulty swallowing, Persistent numbness of the lip or tongue over time, White or red patches on the lining of the mouth or tongue, Unexplained weight loss, Painful mouth ulcers, that do not heal within a few weeks	Aggressive tumor	40-60	Dentist	Pharmacies, Newspapers, Schools
41-45	Male	University degree	Electronic cigarettes	Check-up once a year	Uterine fibroid, Hepatic carcinoma, Lung cancer, Oral cancer	Yes	Doctor	Smoking, Alcohol consumption, Repeated trauma to the inner surface of the mouth	Difficulty moving the jaw, Pain or difficulty swallowing, Persistent numbness of the lip or tongue over time, Persistent lumps in the mouth, Persistent lumps in the neck glands, Unexplained weight loss	Aggressive tumor	40-60	Otorhinolaryngologist, Oncology specialist	Pharmacies, Newspapers, Schools
26-30	Female	University degree	NO	As needed	Hepatic carcinoma, Lung cancer, Oral cancer	NO		Smoking, Alcohol consumption, Poor oral hygiene, Sun exposure, Repeated trauma to the inner surface of the mouth	Unexplained loosening of teeth, Changes in speech, Difficulty moving the jaw, Pain or difficulty swallowing, Persistent numbness of the lip or tongue over time, White or red patches on the lining of the mouth or tongue, Persistent lumps in the mouth, Persistent lumps in the neck glands, Hair loss, Unexplained weight loss, Painful mouth ulcers, that do not heal within a few weeks	Do not know	40-60	Dentist	Pharmacies, Internet and social media, Doctor
46-50	Male	University degree	Yes	I have a check-up every 6 months	Hepatic carcinoma, Lung cancer, Oral cancer	Yes	TV	Smoking, Repeated trauma to the inner surface of the mouth	Unexplained loosening of teeth, Difficulty moving the jaw, Pain or difficulty swallowing, Persistent numbness of the lip or tongue over time, White or red patches on the lining of the mouth or tongue, Persistent lumps in the mouth, Unexplained weight loss, Painful mouth ulcers, that do not heal within a few weeks	Do not know	40-60	Oncology specialist	Internet and social media, Schools
71-75	Male	High school	NO	As needed	Hepatic carcinoma, Lung cancer	NO		Smoking, Alcohol consumption	Unexplained loosening of teeth, Difficulty moving the jaw, Pain or difficulty swallowing, White or red patches on the lining of the mouth or tongue, Painful mouth ulcers, that do not heal within a few weeks	Aggressive tumor	60-90	Oncology specialist	Pharmacies, Schools
61-65	Male	High school	Yes	I have a check-up every 6 months	Hepatic carcinoma, Lung cancer, Oral cancer	Yes	Internet	Smoking, Alcohol consumption, Poor oral hygiene	Unexplained loosening of teeth, Persistent numbness of the lip or tongue over time, White or red patches on the lining of the mouth or tongue, Unexplained weight loss, Painful mouth ulcers, that do not heal within a few weeks	Aggressive tumor	40-60	Otorhinolaryngologist	Newspapers, Schools
41-45	Female	University degree	Yes	Check-up once a year	Hepatic carcinoma, Lung cancer, Oral cancer	Yes	Friends or relatives	Smoking, Alcohol consumption, Poor oral hygiene, Repeated trauma to the inner surface of the mouth	Unexplained loosening of teeth, Persistent numbness of the lip or tongue over time, White or red patches on the lining of the mouth or tongue, Persistent lumps in the mouth, Persistent lumps in the neck glands, Unexplained weight loss, Painful mouth ulcers, that do not heal within a few weeks	Aggressive tumor	40-60	General practitioner, Dentist, Oncology specialist	Pharmacies, Internet and social media, Doctor
71-75	Female	High school	NO	Check-up once a year	Hepatic carcinoma, Lung cancer, Oral cancer	Yes	Friends or relatives	Smoking	Persistent numbness of the lip or tongue over time, White or red patches on the lining of the mouth or tongue, Persistent lumps in the mouth, Persistent lumps in the neck glands, Unexplained weight loss, Painful mouth ulcers, that do not heal within a few weeks	Aggressive tumor	40-60	General practitioner, Oncology specialist	TV
61-65	Female	High school	NO	I have a check-up every 6 months	Hepatic carcinoma, Lung cancer, Oral cancer	Yes	Hospital	Smoking, Alcohol consumption, Repeated trauma to the inner surface of the mouth	Changes in speech, Pain or difficulty swallowing, White or red patches on the lining of the mouth or tongue, Persistent lumps in the mouth, Persistent lumps in the neck glands, Painful mouth ulcers, that do not heal within a few weeks	Aggressive tumor	40-60	General practitioner, Dentist, Otorhinolaryngologist	Public meetings, Pharmacies, Schools
46-50	Male	High school	NO	Check-up once a year	Hepatic carcinoma, Lung cancer, Angioma, Oral cancer	NO		Smoking, Poor oral hygiene	Changes in speech, Difficulty moving the jaw, Pain or difficulty swallowing, Dizziness, White or red patches on the lining of the mouth or tongue	Do not know	60-90	General practitioner	Pharmacies, Doctor
36-40	Female	University degree	NO	As needed	Hepatic carcinoma, Lung cancer, Oral cancer	Yes	Internet	Smoking, Alcohol consumption, Poor oral hygiene, Repeated trauma to the inner surface of the mouth	Unexplained loosening of teeth, Difficulty moving the jaw, Pain or difficulty swallowing, Dizziness, Persistent numbness of the lip or tongue over time, White or red patches on the lining of the mouth or tongue, Persistent lumps in the mouth, Persistent lumps in the neck glands, Hair loss, Unexplained weight loss, Painful mouth ulcers, that do not heal within a few weeks	Aggressive tumor	40-60	Dentist, Oncology specialist	Pharmacies, Internet and social media, Schools
51-55	Male	High school	Yes	As needed	Uterine fibroid, Hepatic carcinoma, Lung cancer, Angioma, Oral cancer	Yes	Friends or relatives	Smoking, Alcohol consumption, Repeated trauma to the inner surface of the mouth	Unexplained loosening of teeth, Blackening of teeth, Pain or difficulty swallowing, Persistent numbness of the lip or tongue over time, Persistent lumps in the mouth, Persistent lumps in the neck glands, Unexplained weight loss, Painful mouth ulcers, that do not heal within a few weeks	Aggressive tumor	60-90	General practitioner, Dentist	Pharmacies, Newspapers
66-70	Male	High school	NO	As needed	Hepatic carcinoma, Lung cancer, Lipoma, Angioma, Oral cancer	NO		Smoking, Alcohol consumption	Unexplained loosening of teeth, Pain or difficulty swallowing, Persistent lumps in the mouth, Persistent lumps in the neck glands	Aggressive tumor	60-90	Oncology specialist	Public meetings, Pharmacies
66-70	Male	University degree	Yes	I have a check-up every 6 months	Lung cancer, Oral cancer	Yes	Friends or relatives	Smoking, Repeated trauma to the inner surface of the mouth	Difficulty moving the jaw, Pain or difficulty swallowing, White or red patches on the lining of the mouth or tongue, Persistent lumps in the mouth, Painful mouth ulcers, that do not heal within a few weeks	Aggressive tumor	40-60	Dentist, Oncology specialist	Public meetings, Pharmacies, Internet and social media, Newspapers, Schools
51-55	Female	High school	Electronic cigarettes	As needed	Uterine fibroid, Hepatic carcinoma, Lung cancer, Oral cancer	NO		Smoking, Poor oral hygiene, Sun exposure	Unexplained loosening of teeth, Blackening of teeth, Changes in speech, Difficulty moving the jaw, Pain or difficulty swallowing, White or red patches on the lining of the mouth or tongue, Unexplained weight loss, Painful mouth ulcers, that do not heal within a few weeks	Do not know	40-60	General practitioner, Dentist, Oncology specialist	Pharmacies, Internet and social media, Newspapers, Schools
46-50	Female	University degree	NO	Check-up once a year	Hepatic carcinoma, Lung cancer, Oral cancer	Yes	Doctor, Friends or relatives	Smoking, Alcohol consumption, Poor oral hygiene, Sun exposure, Repeated trauma to the inner surface of the mouth	Unexplained loosening of teeth, Difficulty moving the jaw, Pain or difficulty swallowing, Persistent numbness of the lip or tongue over time, White or red patches on the lining of the mouth or tongue, Persistent lumps in the mouth, Persistent lumps in the neck glands, Unexplained weight loss, Painful mouth ulcers, that do not heal within a few weeks	Aggressive tumor	40-60	Dentist	Pharmacies, Doctor
61-65	Female	University degree	NO	Check-up once a year	Uterine fibroid, Hepatic carcinoma, Lung cancer, Oral cancer	Yes	Internet, Doctor	Smoking, Alcohol consumption, Poor oral hygiene, Repeated trauma to the inner surface of the mouth	Unexplained loosening of teeth, Pain or difficulty swallowing, Dizziness, Persistent numbness of the lip or tongue over time, Persistent lumps in the mouth, Persistent lumps in the neck glands, Painful mouth ulcers, that do not heal within a few weeks	Do not know	40-60	Dentist, Oncology specialist	Pharmacies, Internet and social media, Schools
31-35	Female	University degree	Yes	As needed	Uterine fibroid, Hepatic carcinoma, Lung cancer, Oral cancer	NO		Smoking, Alcohol consumption, Poor oral hygiene, Repeated trauma to the inner surface of the mouth	Unexplained loosening of teeth, Pain or difficulty swallowing, Dizziness, Persistent numbness of the lip or tongue over time, White or red patches on the lining of the mouth or tongue, Persistent lumps in the mouth, Hair loss, Unexplained weight loss, Painful mouth ulcers, that do not heal within a few weeks	Do not know	20-40	General practitioner, Dentist	Pharmacies, Internet and social media, Schools, Doctor
56-60	Female	Middle school	NO	Check-up once a year	Hepatic carcinoma, Lung cancer	NO		Smoking, Repeated trauma to the inner surface of the mouth	Unexplained loosening of teeth, Difficulty moving the jaw, Persistent numbness of the lip or tongue over time, White or red patches on the lining of the mouth or tongue, Persistent lumps in the mouth, Painful mouth ulcers, that do not heal within a few weeks	Do not know	40-60	Oncology specialist	Pharmacies
61-65	Female	Middle school	NO	I have a check-up every 6 months	Hepatic carcinoma, Lung cancer, Angioma, Oral cancer	Yes	Friends or relatives	Smoking, Alcohol consumption	Unexplained loosening of teeth, White or red patches on the lining of the mouth or tongue, Persistent lumps in the mouth, Painful mouth ulcers, that do not heal within a few weeks	Aggressive tumor	20-40	Dentist	TV
41-45	Female	University degree	Yes	Check-up once a year	Hepatic carcinoma, Lung cancer, Oral cancer	Yes	Doctor, Friends or relatives	Smoking, Alcohol consumption, Poor oral hygiene, Repeated trauma to the inner surface of the mouth	Unexplained loosening of teeth, Persistent numbness of the lip or tongue over time, White or red patches on the lining of the mouth or tongue, Persistent lumps in the mouth, Persistent lumps in the neck glands, Painful mouth ulcers, that do not heal within a few weeks	Aggressive tumor	40-60	Dentist, Oncology specialist	Pharmacies, Internet and social media, Schools
36-40	Female	University degree	NO	I have a check-up every 6 months	Uterine fibroid, Hepatic carcinoma, Lung cancer, Angioma, Oral cancer	Yes	Training course	Smoking, Repeated trauma to the inner surface of the mouth	Changes in speech, Difficulty moving the jaw, Pain or difficulty swallowing, Persistent numbness of the lip or tongue over time, Persistent lumps in the mouth, Painful mouth ulcers, that do not heal within a few weeks	Aggressive tumor	20-40	Dentist	Pharmacies, Internet and social media, Schools
71-75	Male	University degree	NO	Check-up once a year	Hepatic carcinoma, Lung cancer, Oral cancer	NO		Smoking, Poor oral hygiene, Repeated trauma to the inner surface of the mouth	Unexplained loosening of teeth, Persistent lumps in the mouth, Persistent lumps in the neck glands, Painful mouth ulcers, that do not heal within a few weeks	Low-aggressiveness tumor	40-60	General practitioner, Dentist	Pharmacies
21-25	Female	High school	NO	As needed	Uterine fibroid, Lung cancer, Oral cancer	NO		Smoking, Alcohol consumption	Difficulty moving the jaw, Pain or difficulty swallowing, Persistent numbness of the lip or tongue over time, White or red patches on the lining of the mouth or tongue, Persistent lumps in the mouth, Unexplained weight loss, Painful mouth ulcers, that do not heal within a few weeks	Aggressive tumor	40-60	General practitioner, Otorhinolaryngologist, Oncology specialist	Pharmacies, Internet and social media, Schools
46-50	Female	University degree	NO	Check-up once a year	Hepatic carcinoma, Lung cancer, Oral cancer	Yes	Friends or relatives	Smoking, Repeated trauma to the inner surface of the mouth	Painful mouth ulcers, that do not heal within a few weeks	Aggressive tumor	40-60	Dentist, Otorhinolaryngologist	Internet and social media, Schools
66-70	Female	University degree	NO	Check-up once a year	Hepatic carcinoma, Lung cancer, Oral cancer	Yes	Friends or relatives	Smoking	Pain or difficulty swallowing, Persistent numbness of the lip or tongue over time, Persistent lumps in the mouth, Painful mouth ulcers, that do not heal within a few weeks	Aggressive tumor	40-60	Otorhinolaryngologist, Oncology specialist	Public meetings, Pharmacies, Schools
41-45	Female	University degree	Yes	Check-up once a year	Uterine fibroid, Hepatic carcinoma, Lung cancer, Oral cancer	Yes	Doctor, Friends or relatives	Smoking, Alcohol consumption, Poor oral hygiene, Repeated trauma to the inner surface of the mouth	Unexplained loosening of teeth, Pain or difficulty swallowing, Persistent numbness of the lip or tongue over time, White or red patches on the lining of the mouth or tongue, Painful mouth ulcers, that do not heal within a few weeks	Aggressive tumor	60-90	Dentist	Pharmacies, Internet and social media, Newspapers, Schools
56-60	Female	High school	NO	Check-up once a year	Hepatic carcinoma, Lung cancer, Oral cancer	NO		Smoking, Alcohol consumption, Poor oral hygiene	Changes in speech, Difficulty moving the jaw, Persistent numbness of the lip or tongue over time, Persistent lumps in the mouth, Painful mouth ulcers, that do not heal within a few weeks	Do not know	40-60	Dentist	Pharmacies, Internet and social media
51-55	Male	University degree	Electronic cigarettes	Check-up once a year	Hepatic carcinoma, Lung cancer, Angioma, Oral cancer	Yes	Friends or relatives	Smoking, Alcohol consumption, Poor oral hygiene, Sun exposure, Repeated trauma to the inner surface of the mouth	Unexplained loosening of teeth, Blackening of teeth, Pain or difficulty swallowing, Persistent numbness of the lip or tongue over time, White or red patches on the lining of the mouth or tongue, Persistent lumps in the mouth, Painful mouth ulcers, that do not heal within a few weeks	Aggressive tumor	40-60	General practitioner, Dentist	Pharmacies, Internet and social media, Doctor
26-30	Male	University degree	Yes	As needed	Hepatic carcinoma, Lung cancer, Angioma, Oral cancer	Yes	Doctor	Smoking, Alcohol consumption, Repeated trauma to the inner surface of the mouth	Unexplained loosening of teeth, Blackening of teeth, Pain or difficulty swallowing, White or red patches on the lining of the mouth or tongue, Persistent lumps in the mouth, Painful mouth ulcers, that do not heal within a few weeks	Aggressive tumor	40-60	Dentist, Otorhinolaryngologist	Pharmacies, Internet and social media
46-50	Female	University degree	NO	Check-up once a year	Uterine fibroid, Hepatic carcinoma, Lung cancer, Oral cancer	NO		Smoking, Poor oral hygiene, Repeated trauma to the inner surface of the mouth	Difficulty moving the jaw, Pain or difficulty swallowing, White or red patches on the lining of the mouth or tongue, Hair loss, Unexplained weight loss, Painful mouth ulcers, that do not heal within a few weeks	Do not know	20-40	General practitioner, Dentist	Pharmacies, Schools
76-80	Male	Middle school	NO	Check-up once a year	Lung cancer, Oral cancer	NO		Smoking, Alcohol consumption, Sun exposure, Repeated trauma to the inner surface of the mouth	Unexplained loosening of teeth, Changes in speech, Dizziness, White or red patches on the lining of the mouth or tongue, Hair loss, Painful mouth ulcers, that do not heal within a few weeks	Do not know	60-90	Dentist	Pharmacies
71-75	Female	High school	NO	As needed	Uterine fibroid, Hepatic carcinoma, Lung cancer, Lipoma, Oral cancer	Yes	Friends or relatives	Alcohol consumption, Poor oral hygiene, Repeated trauma to the inner surface of the mouth	Pain or difficulty swallowing, Persistent numbness of the lip or tongue over time, White or red patches on the lining of the mouth or tongue, Persistent lumps in the neck glands, Unexplained weight loss, Painful mouth ulcers, that do not heal within a few weeks	Do not know	60-90	General practitioner, Dentist, Dermatology specialist, Otorhinolaryngologist, Oncology specialist	TV
76-80	Male	High school	NO	As needed	Hepatic carcinoma, Lung cancer, Lipoma, Oral cancer	NO		Smoking, Alcohol consumption, Poor oral hygiene	Difficulty moving the jaw, Pain or difficulty swallowing, White or red patches on the lining of the mouth or tongue, Persistent lumps in the mouth, Persistent lumps in the neck glands, Hair loss, Unexplained weight loss, Painful mouth ulcers, that do not heal within a few weeks	Aggressive tumor	40-60	General practitioner	Internet and social media, Newspapers
81-85	Female	Middle school	NO	As needed	Uterine fibroid, Hepatic carcinoma	NO		Smoking, Alcohol consumption, Sun exposure	Changes in speech, Difficulty moving the jaw, Pain or difficulty swallowing, Dizziness, Unexplained weight loss, Painful mouth ulcers, that do not heal within a few weeks	Do not know	60-90	General practitioner	Pharmacies
36-40	Male	High school	NO	As needed	Uterine fibroid, Hepatic carcinoma, Lung cancer, Oral cancer	NO		Smoking, Alcohol consumption, Poor oral hygiene, Repeated trauma to the inner surface of the mouth	Changes in speech, Pain or difficulty swallowing, Persistent numbness of the lip or tongue over time, White or red patches on the lining of the mouth or tongue	Do not know	40-60	General practitioner	Pharmacies, Internet and social media
76-80	Female	Middle school	NO	As needed	Lung cancer, Lipoma, Angioma	NO		Smoking, Alcohol consumption, Poor oral hygiene, Sun exposure	Difficulty moving the jaw, Pain or difficulty swallowing, Dizziness, White or red patches on the lining of the mouth or tongue, Persistent lumps in the mouth, Hair loss, Unexplained weight loss, Persistent cold, Painful mouth ulcers, that do not heal within a few weeks	Do not know	60-90	Dentist	Schools
81-85	Male	Middle school	Yes	As needed	Uterine fibroid, Hepatic carcinoma, Lung cancer, Oral cancer	Yes	Friends or relatives	Smoking, Alcohol consumption, Repeated trauma to the inner surface of the mouth	Unexplained loosening of teeth, Blackening of teeth, Difficulty moving the jaw, Pain or difficulty swallowing, Dizziness, White or red patches on the lining of the mouth or tongue, Persistent lumps in the mouth, Persistent lumps in the neck glands, Hair loss, Unexplained weight loss, Persistent cold, Painful mouth ulcers, that do not heal within a few weeks	Aggressive tumor	40-60	Otorhinolaryngologist	Pharmacies
61-65	Male	Middle school	NO	As needed	Uterine fibroid, Hepatic carcinoma, Lung cancer, Oral cancer	Yes	TV	Smoking, Poor oral hygiene, Sun exposure	Unexplained loosening of teeth, Blackening of teeth, Changes in speech, Dizziness, Hair loss	Aggressive tumor	40-60	General practitioner	Public meetings
41-45	Male	High school	NO	As needed	Uterine fibroid, Hepatic carcinoma, Lung cancer, Lipoma, Angioma, Oral cancer	NO		Smoking, Alcohol consumption, Repeated trauma to the inner surface of the mouth	Blackening of teeth, Changes in speech, Persistent numbness of the lip or tongue over time, White or red patches on the lining of the mouth or tongue, Persistent lumps in the mouth, Persistent lumps in the neck glands, Painful mouth ulcers, that do not heal within a few weeks	Do not know	40-60	General practitioner	Public meetings, Pharmacies
46-50	Female	High school	Electronic cigarettes	As needed	Uterine fibroid, Hepatic carcinoma, Lung cancer, Oral cancer	Yes	TV, Internet	Smoking, Alcohol consumption, Repeated trauma to the inner surface of the mouth	Blackening of teeth, Changes in speech, Pain or difficulty swallowing, Persistent numbness of the lip or tongue over time, White or red patches on the lining of the mouth or tongue, Persistent lumps in the mouth, Persistent lumps in the neck glands, Painful mouth ulcers, that do not heal within a few weeks	Aggressive tumor	60-90	General practitioner, Dentist	Pharmacies, Newspapers
61-65	Male	High school	NO	I have a check-up every 6 months	Uterine fibroid, Lung cancer	NO		Poor oral hygiene, Repeated trauma to the inner surface of the mouth	Changes in speech, White or red patches on the lining of the mouth or tongue, Persistent lumps in the mouth, Unexplained weight loss, Painful mouth ulcers, that do not heal within a few weeks	Do not know	60-90	Otorhinolaryngologist	Mail
76-80	Female	Middle school	NO	Check-up once a year	Uterine fibroid, Hepatic carcinoma, Lung cancer, Lipoma, Oral cancer	Yes	TV, Friends or relatives	Smoking, Alcohol consumption, Poor oral hygiene, Repeated trauma to the inner surface of the mouth	Difficulty moving the jaw, Pain or difficulty swallowing, Persistent numbness of the lip or tongue over time, White or red patches on the lining of the mouth or tongue, Unexplained weight loss, Painful mouth ulcers, that do not heal within a few weeks	Do not know	60-90	General practitioner, Otorhinolaryngologist	Pharmacies, Schools
[truncated: 145 more rows]
